# Supplementary material for: Comprehensive analysis of m6A modification in lipopolysaccharide-induced acute lung injury in mice
Source: Mol Med. 2024 Jan 22;30:14. doi: 10.1186/s10020-024-00782-2 (PMC10804706; doi:10.1186/s10020-024-00782-2)
Supplement: Supplementary file 1 — Supplementary Material 1 [file 10020_2024_782_MOESM1_ESM.xlsx]

## Sheet: Sheet1
Name	Chr	Transcript ID	Peak Start	Peak End	Log2FC	P-value	Hyper/Hypo
Prss35	9	transcript:ENSMUST00000179574	86743648	86743709	6.16819	0.0118992	Hyper
Tro	X	transcript:ENSMUST00000112709	150657296	150657387	5.39532	0.00115069	Hyper
Sox6	7	transcript:ENSMUST00000206034	115474253	115474584	5.21318	0.0268786	Hyper
Gm38313	3	transcript:ENSMUST00000191953	85195181	85196447	5.10386	0.0291256	Hyper
Hrh3	2	transcript:ENSMUST00000056480	180099583	180100060	4.99545	0.00875638	Hyper
Prune2	19	transcript:ENSMUST00000087689	17123279	17123430	4.91351	0.0328474	Hyper
Dnajc6	4	transcript:ENSMUST00000106930	101618407	101618528	4.89609	0.000663905	Hyper
Ighv5-2	12	transcript:ENSMUST00000195468	113578503	113578990	4.81837	0.00893541	Hyper
Elovl4	9	transcript:ENSMUST00000034796	83778691	83778992	4.80851	0.00190732	Hyper
Lrrc9	12	transcript:ENSMUST00000162159	72476158	72477319	4.77817	0.0116978	Hyper
Jakmip1	5	transcript:ENSMUST00000121010	37141643	37141704	4.74721	0.0184082	Hyper
Dhrs7b	11	transcript:ENSMUST00000108718	60859326	60859416	4.63029	0.00880276	Hyper
Zdbf2	1	transcript:ENSMUST00000114132	63314245	63314576	4.56637	0.00278273	Hyper
Sfmbt2	2	transcript:ENSMUST00000041105	10577528	10577619	4.51297	0.00778608	Hyper
Scn8a	15	transcript:ENSMUST00000201518	100983718	100983929	4.49244	0.0344049	Hyper
Zfp536	7	transcript:ENSMUST00000176129	37479298	37479568	4.46489	0.00578897	Hyper
Dcaf6	1	transcript:ENSMUST00000027856	165328757	165329087	4.36538	2.31642e-14	Hyper
Zfp536	7	transcript:ENSMUST00000176129	37479282	37479553	4.33833	0.0090364	Hyper
Tiprl	1	transcript:ENSMUST00000043235	165213720	165214200	4.33315	0.0432134	Hyper
Tiprl	1	transcript:ENSMUST00000043235	165213780	165214170	4.33315	0.0432134	Hyper
Tnfrsf8	4	transcript:ENSMUST00000030339	145267525	145267616	4.32115	0.00078914	Hyper
Greb1	12	transcript:ENSMUST00000048064	16671871	16672321	4.17647	0.000578318	Hyper
Diras2	13	transcript:ENSMUST00000057442	52505963	52506084	4.11111	0.0140668	Hyper
Sh2d4b	14	transcript:ENSMUST00000070328	40815846	40815906	4.05256	0.0142475	Hyper
4933439K11Rik	1	transcript:ENSMUST00000169111	172549909	172549970	3.94837	0.00376687	Hyper
Gm8765	13	transcript:ENSMUST00000099518	50702067	50703435	3.89953	0.0269238	Hyper
Fat4	3	transcript:ENSMUST00000061260	38983909	38983970	3.679	0.0438868	Hyper
Olfr750	14	transcript:ENSMUST00000216202	51067380	51068910	3.66105	0.0497241	Hyper
Clpb	7	transcript:ENSMUST00000001884	101663632	101663753	3.63278	0.0416629	Hyper
Mettl16	11	transcript:ENSMUST00000141755	74821147	74821358	3.62866	0.0314602	Hyper
Fjx1	2	transcript:ENSMUST00000099678	102449365	102449545	3.62057	0.0369775	Hyper
4930578C19Rik	X	transcript:ENSMUST00000044188	18418870	18418990	3.61948	0.0347049	Hyper
Gpr174	X	transcript:ENSMUST00000101294	107292411	107292591	3.61193	0.0110571	Hyper
D10Wsu102e	10	transcript:ENSMUST00000020488	83379906	83380087	3.59883	0.045905	Hyper
Btg1	10	transcript:ENSMUST00000038377	96621822	96621913	3.58425	0.0319323	Hyper
Rims2	15	transcript:ENSMUST00000082054	39437550	39437760	3.50085	0.0169962	Hyper
Gnas	2	transcript:ENSMUST00000109095	174284984	174285195	3.4888	0.0254729	Hyper
Gnas	2	transcript:ENSMUST00000109095	174284982	174285192	3.4888	0.0254729	Hyper
Calcoco2	11	transcript:ENSMUST00000068686	96100179	96100269	3.47692	0.0102824	Hyper
9230104M06Rik	12	transcript:ENSMUST00000180971	113001539	113001926	3.45041	0.0141577	Hyper
5430403G16Rik	5	transcript:ENSMUST00000092720	109674902	109675022	3.43515	0.00398209	Hyper
Triobp	15	transcript:ENSMUST00000109690	78968114	78968504	3.41011	0.0174059	Hyper
Chd5	4	transcript:ENSMUST00000030775	152387141	152387232	3.37504	0.0183772	Hyper
Olfr642	7	transcript:ENSMUST00000214299	104046528	104052666	3.36944	0.0349931	Hyper
Crh	3	transcript:ENSMUST00000061294	19693400	19695396	3.36289	0.00268793	Hyper
Vmn1r21	6	transcript:ENSMUST00000203310	57845585	57848312	3.35206	0.0477018	Hyper
Havcr1	11	transcript:ENSMUST00000081819	46778540	46778986	3.31808	0.0382887	Hyper
Hcn4	9	transcript:ENSMUST00000034889	58823411	58824132	3.31537	0.048719	Hyper
Pramef8	4	transcript:ENSMUST00000059790	143412485	143412545	3.25907	0.037279	Hyper
Bdh1	16	transcript:ENSMUST00000089759	31457262	31457322	3.23147	0.0359248	Hyper
Chek2	5	transcript:ENSMUST00000200172	110841273	110841334	3.20972	0.0487458	Hyper
Ptchd1	X	transcript:ENSMUST00000038665	155573781	155586802	3.16191	0.0186713	Hyper
Socs6	18	transcript:ENSMUST00000070116	88868013	88868284	3.04325	0.0133576	Hyper
Pcdhb4	18	transcript:ENSMUST00000056712	37308833	37308894	3.00882	0.0103967	Hyper
Fam50b	13	transcript:ENSMUST00000039605	34746929	34747227	3.00791	0.0133783	Hyper
Frem2	3	transcript:ENSMUST00000091137	53655736	53656456	2.97259	0.0181231	Hyper
Ndufb2	6	transcript:ENSMUST00000135671	39602962	39603052	2.95129	0.000161369	Hyper
Zim1	7	transcript:ENSMUST00000002336	6675611	6676691	2.92073	0.0101161	Hyper
Nek3	8	transcript:ENSMUST00000033865	22128282	22128461	2.91079	0.0356141	Hyper
Xkr4	1	transcript:ENSMUST00000070533	3215583	3216626	2.83082	0.0234937	Hyper
Pcdhb8	18	transcript:ENSMUST00000051163	37356609	37356997	2.80642	0.0267669	Hyper
Cadm3	1	transcript:ENSMUST00000111220	173335049	173335289	2.79792	0.0497807	Hyper
Rab39b	X	transcript:ENSMUST00000033545	75574282	75574402	2.7825	0.0285963	Hyper
Vipr1	9	transcript:ENSMUST00000035115	121669546	121669727	2.74799	0.00328129	Hyper
Nudt10	X	transcript:ENSMUST00000103006	6169552	6169760	2.73278	0.0138517	Hyper
Hrh1	6	transcript:ENSMUST00000088987	114481593	114482131	2.68811	0.0432031	Hyper
D3Ertd751e	3	transcript:ENSMUST00000193075	41802555	41803320	2.68143	0.0263186	Hyper
Adck2	6	transcript:ENSMUST00000140364	39588024	39588233	2.67055	0.00434682	Hyper
Hepacam2	6	transcript:ENSMUST00000049985	3457095	3457690	2.65783	0.00348003	Hyper
Skp2	15	transcript:ENSMUST00000096482	9113782	9113843	2.61963	0.0467745	Hyper
Ebp	X	transcript:ENSMUST00000033509	8193068	8193217	2.59266	0.0030293	Hyper
Ldoc1l	15	transcript:ENSMUST00000069476	84555968	84556149	2.57855	0.0287286	Hyper
Wbscr17	5	transcript:ENSMUST00000086023	131307118	131307329	2.57786	0.0244685	Hyper
Dthd1	5	transcript:ENSMUST00000170704	62842880	62849952	2.53389	0.0294566	Hyper
Bcl2	1	transcript:ENSMUST00000189999	106711131	106711372	2.49616	0.0144551	Hyper
Aspm	1	transcript:ENSMUST00000200083	139471668	139471759	2.49531	0.0435907	Hyper
Scml4	10	transcript:ENSMUST00000063063	42958024	42958085	2.48128	0.0418301	Hyper
St6galnac3	3	transcript:ENSMUST00000200397	153199252	153199312	2.46471	0.0232536	Hyper
Gm37520	2	transcript:ENSMUST00000194883	11190966	11191027	2.4619	0.0152454	Hyper
Rhag	17	transcript:ENSMUST00000024721	40839794	40839975	2.45743	0.015637	Hyper
Tigd4	3	transcript:ENSMUST00000062623	84595004	84595094	2.44092	0.0425807	Hyper
Zkscan2	7	transcript:ENSMUST00000042470	123480469	123482667	2.43397	0.0136868	Hyper
Zfp712	13	transcript:ENSMUST00000167565	67040354	67040534	2.43005	0.00812253	Hyper
Fjx1	2	transcript:ENSMUST00000099678	102451334	102451395	2.41864	0.0163144	Hyper
Hcar1	5	transcript:ENSMUST00000164267	123878019	123878736	2.41	0.0136376	Hyper
Nr5a2	1	transcript:ENSMUST00000027649	136845176	136845387	2.39035	0.0253379	Hyper
1810011H11Rik	14	transcript:ENSMUST00000039191	32817584	32817674	2.38514	0.0461971	Hyper
4932438H23Rik	16	transcript:ENSMUST00000035689	91054680	91055994	2.37643	0.0198892	Hyper
Creb3l3	10	transcript:ENSMUST00000117422	81085702	81086105	2.36899	0.0391453	Hyper
Xpo7	14	transcript:ENSMUST00000167242	70659155	70659216	2.31142	0.00818009	Hyper
Zbtb10	3	transcript:ENSMUST00000155203	9250870	9250961	2.31061	0.00452229	Hyper
Exd1	2	transcript:ENSMUST00000060009	119520511	119520692	2.30571	0.00256731	Hyper
Igsf23	7	transcript:ENSMUST00000208974	19937663	19937903	2.3051	0.0159757	Hyper
Pcdhb5	18	transcript:ENSMUST00000078271	37321308	37321759	2.27219	0.000253779	Hyper
Tnfsf8	4	transcript:ENSMUST00000030047	63833195	63833256	2.24858	0.0147802	Hyper
Rps6kl1	12	transcript:ENSMUST00000019379	85136280	85136782	2.24402	0.0327895	Hyper
Zdbf2	1	transcript:ENSMUST00000114132	63306026	63306117	2.24274	0.0102748	Hyper
Brinp1	4	transcript:ENSMUST00000030036	68762405	68762614	2.23691	0.00285028	Hyper
Papolb	5	transcript:ENSMUST00000099400	142529657	142529807	2.21968	0.0138652	Hyper
Xpo7	14	transcript:ENSMUST00000167242	70662089	70662150	2.20863	0.0172589	Hyper
Asgr2	11	transcript:ENSMUST00000102572	70105443	70106187	2.19439	0.00688577	Hyper
Gm16299	19	transcript:ENSMUST00000162724	53821910	53822030	2.17867	0.0463614	Hyper
Zfp2	11	transcript:ENSMUST00000109129	50900237	50900298	2.15181	0.00686439	Hyper
A730071L15Rik	11	transcript:ENSMUST00000181545	6201253	6201643	2.11287	0.0274312	Hyper
Gm16838	6	transcript:ENSMUST00000144594	65768543	65773635	2.11179	0.0460385	Hyper
Sncaip	18	transcript:ENSMUST00000115410	52906439	52906530	2.10759	0.0136306	Hyper
Kif26a	12	transcript:ENSMUST00000128402	112176270	112176331	2.10484	0.00486108	Hyper
Gm16675	8	transcript:ENSMUST00000208508	46668807	46668957	2.09814	0.0395647	Hyper
5730559C18Rik	1	transcript:ENSMUST00000120339	136216274	136216395	2.09256	0.0437612	Hyper
Spta1	1	transcript:ENSMUST00000027817	174191035	174192957	2.09102	0.0243758	Hyper
Bahcc1	11	transcript:ENSMUST00000122148	120271980	120272041	2.06551	0.00846846	Hyper
Slc8a3	12	transcript:ENSMUST00000085238	81314551	81314761	2.05628	0.0147527	Hyper
Neb	2	transcript:ENSMUST00000036934	52228592	52228825	2.0319	0.0273638	Hyper
Hcn2	10	transcript:ENSMUST00000099513	79724458	79724698	2.00837	0.0274329	Hyper
Apex2	X	transcript:ENSMUST00000112725	150521344	150521524	1.9936	0.0489403	Hyper
Tmem26	10	transcript:ENSMUST00000080995	68778947	68779157	1.98716	0.00724434	Hyper
Klhl3	13	transcript:ENSMUST00000160860	58011134	58011195	1.97316	0.0195861	Hyper
Fam71b	11	transcript:ENSMUST00000063166	46407592	46407743	1.97143	0.00945056	Hyper
Ltk	2	transcript:ENSMUST00000140224	119751768	119751829	1.96854	0.0379537	Hyper
Il5	11	transcript:ENSMUST00000048605	53723756	53723984	1.96827	0.0477065	Hyper
Ears2	7	transcript:ENSMUST00000033159	122038820	122038880	1.9664	0.0478534	Hyper
Ldlrad3	2	transcript:ENSMUST00000111222	101952807	101952927	1.96603	0.0123386	Hyper
Gjb6	14	transcript:ENSMUST00000039380	57124281	57124341	1.96292	0.0325584	Hyper
Lrriq1	10	transcript:ENSMUST00000166240	103214556	103214677	1.95353	0.0290212	Hyper
Myo16	8	transcript:ENSMUST00000207477	10562121	10594885	1.93134	0.0151542	Hyper
Lrfn3	7	transcript:ENSMUST00000046351	30355518	30355667	1.92514	0.0315459	Hyper
Clec10a	11	transcript:ENSMUST00000102571	70170714	70170804	1.92163	0.0176107	Hyper
Uty	Y	transcript:ENSMUST00000143286	1158187	1158248	1.91895	0.000855007	Hyper
Zc3h7b	15	transcript:ENSMUST00000109554	81744847	81744908	1.91425	0.0117946	Hyper
Zfhx3	8	transcript:ENSMUST00000043896	108961479	108961630	1.90792	0.00904161	Hyper
Sptbn5	2	transcript:ENSMUST00000110756	120071722	120072066	1.90702	0.014557	Hyper
Gm45546	8	transcript:ENSMUST00000211053	70611531	70611592	1.90013	0.0453169	Hyper
Zfp941	7	transcript:ENSMUST00000080651	140812749	140812810	1.88527	0.0413774	Hyper
Xirp1	9	transcript:ENSMUST00000111635	120018247	120018427	1.87428	0.00900084	Hyper
Mettl7b	10	transcript:ENSMUST00000026398	128958276	128958726	1.86115	0.0458004	Hyper
Lrp2bp	8	transcript:ENSMUST00000110381	46029118	46029358	1.8536	0.0155364	Hyper
Trim40	17	transcript:ENSMUST00000087158	36888927	36890045	1.8477	0.0435837	Hyper
RP23-23P9.4	9	transcript:ENSMUST00000213180	44881896	44884397	1.83907	0.00776629	Hyper
Aspm	1	transcript:ENSMUST00000053364	139480265	139480506	1.83837	0.00839727	Hyper
Skp2	15	transcript:ENSMUST00000096482	9113273	9113334	1.83184	0.00334485	Hyper
Brinp1	4	transcript:ENSMUST00000030036	68762702	68762941	1.82364	0.00903402	Hyper
3830408C21Rik	13	transcript:ENSMUST00000095459	107033466	107033555	1.80942	0.0450969	Hyper
Slc22a15	3	transcript:ENSMUST00000106928	101924268	101924449	1.7874	0.0157188	Hyper
C77370	X	transcript:ENSMUST00000118314	104086119	104086210	1.77587	0.00645055	Hyper
Dhfr	13	transcript:ENSMUST00000022218	92388215	92388276	1.77222	0.0416778	Hyper
Slc10a7	8	transcript:ENSMUST00000209490	78731884	78731974	1.76473	0.0375188	Hyper
Olfr639	7	transcript:ENSMUST00000215653	104006230	104007190	1.76449	0.0384748	Hyper
D3Ertd254e	3	transcript:ENSMUST00000197653	36166327	36166388	1.75725	0.0161373	Hyper
3830408C21Rik	13	transcript:ENSMUST00000095459	107032257	107032317	1.75462	0.0400673	Hyper
Tmem26	10	transcript:ENSMUST00000080995	68782235	68782505	1.75281	0.0188094	Hyper
Omd	13	transcript:ENSMUST00000065494	49589592	49589803	1.75264	0.0184781	Hyper
Tmem26	10	transcript:ENSMUST00000080995	68782294	68782475	1.74935	0.0226678	Hyper
Pcdhb8	18	transcript:ENSMUST00000051163	37356431	37356605	1.74839	0.0148587	Hyper
Gm10612	8	transcript:ENSMUST00000162198	122698929	122699109	1.74808	0.0165106	Hyper
Gucd1	10	transcript:ENSMUST00000153125	75417786	75418176	1.74346	0.0101268	Hyper
Zfp677	17	transcript:ENSMUST00000056107	21397776	21397867	1.74025	0.0172941	Hyper
Ighg1	12	transcript:ENSMUST00000194304	113325239	113325627	1.73606	0.00987723	Hyper
1110008L16Rik	12	transcript:ENSMUST00000021411	55303708	55303769	1.73505	0.00241334	Hyper
Gm10612	8	transcript:ENSMUST00000162198	122698833	122699128	1.73399	0.00824766	Hyper
2700097O09Rik	12	transcript:ENSMUST00000021406	55045660	55045810	1.73366	0.0481271	Hyper
Mtrf1	14	transcript:ENSMUST00000022600	79397860	79397949	1.72417	0.023547	Hyper
Kcnk4	19	transcript:ENSMUST00000025908	6926359	6928399	1.71736	0.0150432	Hyper
Slc26a2	18	transcript:ENSMUST00000146409	61193756	61193847	1.70882	0.00374675	Hyper
Ighg1	12	transcript:ENSMUST00000194304	113325239	113325806	1.68426	0.00732499	Hyper
Prune2	19	transcript:ENSMUST00000087689	17123908	17124059	1.68254	0.0496645	Hyper
Cit	5	transcript:ENSMUST00000051704	116007569	116007779	1.67905	0.0372016	Hyper
Mphosph9	5	transcript:ENSMUST00000031344	124315633	124315754	1.67321	0.0117974	Hyper
Lgr6	1	transcript:ENSMUST00000044828	134986139	134986290	1.66886	0.0346764	Hyper
C77370	X	transcript:ENSMUST00000118314	104083453	104083784	1.66853	0.0301049	Hyper
Zfp619	7	transcript:ENSMUST00000108015	39535711	39535892	1.64329	0.0186828	Hyper
RP23-62O7.9	19	transcript:ENSMUST00000210592	8741134	8741223	1.63866	0.0250689	Hyper
Tgfb2	1	transcript:ENSMUST00000045288	186705002	186705093	1.63301	0.0234671	Hyper
Piezo2	18	transcript:ENSMUST00000047480	63011469	63011560	1.62562	0.0408941	Hyper
Rbm20	19	transcript:ENSMUST00000095969	53813799	53814040	1.62088	0.032621	Hyper
Sema3e	5	transcript:ENSMUST00000073957	14254232	14254412	1.60744	0.0136289	Hyper
Csf1r	18	transcript:ENSMUST00000115268	61131219	61131280	1.59737	0.0322617	Hyper
Tfpi	2	transcript:ENSMUST00000111718	84474826	84474977	1.57549	0.0203569	Hyper
Kpna4	3	transcript:ENSMUST00000029353	69068108	69068289	1.57484	0.00738214	Hyper
Zfp128	7	transcript:ENSMUST00000144578	12890786	12890877	1.5679	0.0438597	Hyper
Acot6	12	transcript:ENSMUST00000056822	84106536	84109491	1.56344	0.018302	Hyper
Plekhf1	7	transcript:ENSMUST00000098513	38217390	38217600	1.56225	0.0290747	Hyper
Zfp449	X	transcript:ENSMUST00000101560	56346429	56348363	1.56047	0.00530986	Hyper
Ighg2c	12	transcript:ENSMUST00000103416	113285324	113287423	1.56024	0.0336492	Hyper
Mlh3	12	transcript:ENSMUST00000019378	85268599	85268719	1.55497	0.0241519	Hyper
Rpusd3	6	transcript:ENSMUST00000113092	113415348	113415409	1.55415	0.0300661	Hyper
Magi2	5	transcript:ENSMUST00000088516	20651293	20661287	1.54822	0.0493498	Hyper
Rasgrf1	9	transcript:ENSMUST00000034912	90012932	90017071	1.54343	0.0286838	Hyper
Slc37a2	9	transcript:ENSMUST00000115068	37255527	37255738	1.54222	0.0258918	Hyper
Ms4a14	19	transcript:ENSMUST00000187467	11302921	11303221	1.53768	0.0278431	Hyper
Gnal	18	transcript:ENSMUST00000025402	67223896	67223957	1.5252	0.0124802	Hyper
Cabp7	11	transcript:ENSMUST00000009219	4738831	4746778	1.52389	0.0310049	Hyper
Foxo6	4	transcript:ENSMUST00000102656	120286932	120287082	1.50484	0.0332501	Hyper
Tpt1	14	transcript:ENSMUST00000110894	75845092	75845182	1.49663	0.0284788	Hyper
Nhs	X	transcript:ENSMUST00000087085	161842719	161842839	1.48781	0.0396934	Hyper
Hnrnpul2	19	transcript:ENSMUST00000096753	8819730	8819851	1.48017	0.00424726	Hyper
Slc37a2	9	transcript:ENSMUST00000115068	37255527	37255676	1.47958	0.0339069	Hyper
Plp1	X	transcript:ENSMUST00000033800	136837727	136837938	1.47344	0.0379994	Hyper
Ccdc30	4	transcript:ENSMUST00000063642	119331150	119331514	1.47104	0.00875541	Hyper
Procr	2	transcript:ENSMUST00000029140	155751116	155751235	1.46374	0.00868055	Hyper
RP23-62O7.9	19	transcript:ENSMUST00000210592	8741078	8741225	1.4602	0.0307436	Hyper
Sys1	2	transcript:ENSMUST00000109352	164460788	164460968	1.45633	0.00218345	Hyper
Zfp14	7	transcript:ENSMUST00000207873	30036358	30036449	1.44218	0.0228825	Hyper
Aff2	X	transcript:ENSMUST00000033532	69834267	69834508	1.42526	0.0107707	Hyper
Trdc	14	transcript:ENSMUST00000196323	54146501	54148059	1.41765	0.0399513	Hyper
Shroom4	X	transcript:ENSMUST00000103005	6583416	6583507	1.40938	0.0247068	Hyper
Bmpr2	1	transcript:ENSMUST00000087435	59763399	59763490	1.40422	0.0254959	Hyper
Tnfaip8l3	9	transcript:ENSMUST00000098760	54024602	54024693	1.40356	0.0318922	Hyper
Gm37699	15	transcript:ENSMUST00000194753	85658853	85659003	1.40021	0.0468703	Hyper
Gm10612	8	transcript:ENSMUST00000162198	122699393	122699482	1.39963	0.0219283	Hyper
Arid1b	17	transcript:ENSMUST00000092723	5343425	5343486	1.3969	0.0389368	Hyper
Lrrn3	12	transcript:ENSMUST00000043884	41453831	41454252	1.39469	0.0256929	Hyper
Hipk4	7	transcript:ENSMUST00000108353	27523505	27523655	1.38779	0.012478	Hyper
Pcdh17	14	transcript:ENSMUST00000071370	84443802	84444013	1.37437	0.00210307	Hyper
Mrvi1	7	transcript:ENSMUST00000127935	110923783	110923844	1.37117	0.041184	Hyper
Srcin1	11	transcript:ENSMUST00000107596	97510716	97511106	1.3709	0.0469224	Hyper
Ndufb2	6	transcript:ENSMUST00000135671	39603291	39603352	1.36983	0.0176072	Hyper
Zfp462	4	transcript:ENSMUST00000098070	55010422	55010573	1.36931	0.0182068	Hyper
Pcdhga3	18	transcript:ENSMUST00000073447	37674306	37674606	1.36391	0.00112102	Hyper
Gm10634	9	transcript:ENSMUST00000188891	88720192	88720341	1.36111	0.0375817	Hyper
Nav1	1	transcript:ENSMUST00000040599	135584921	135585040	1.35721	0.00747869	Hyper
Zfp30	7	transcript:ENSMUST00000032803	29792937	29793118	1.35711	0.0259143	Hyper
1110025M09Rik	15	transcript:ENSMUST00000192082	81584674	81584734	1.35299	0.0376316	Hyper
Rbm20	19	transcript:ENSMUST00000164202	53851235	53851476	1.35167	0.00294719	Hyper
Dgke	11	transcript:ENSMUST00000107894	89061004	89066461	1.35131	0.0410051	Hyper
Nrcam	12	transcript:ENSMUST00000020939	44598639	44598820	1.34777	0.0432262	Hyper
Ptgfr	3	transcript:ENSMUST00000029670	151801590	151801680	1.34542	0.00445954	Hyper
Ccdc130	8	transcript:ENSMUST00000098578	84258033	84258213	1.34033	0.0115159	Hyper
Cdip1	16	transcript:ENSMUST00000004173	4768384	4768475	1.33806	0.00490695	Hyper
Galnt12	4	transcript:ENSMUST00000045041	47122534	47122595	1.33241	0.0287138	Hyper
Spin2c	X	transcript:ENSMUST00000148708	153833195	153833376	1.32244	0.0295904	Hyper
Omd	13	transcript:ENSMUST00000065494	49589862	49590132	1.32231	0.0356524	Hyper
Gm10634	9	transcript:ENSMUST00000188891	88720192	88720252	1.31969	0.0496552	Hyper
Hpgds	6	transcript:ENSMUST00000031982	65138241	65144848	1.31574	0.0106244	Hyper
E430025E21Rik	15	transcript:ENSMUST00000022976	59374106	59374167	1.31452	0.0153995	Hyper
Pcdhb7	18	transcript:ENSMUST00000053037	37342150	37342599	1.31448	0.000432299	Hyper
Tlr13	X	transcript:ENSMUST00000040065	106158254	106158314	1.31398	0.0396488	Hyper
Aass	6	transcript:ENSMUST00000031707	23122690	23127569	1.31327	0.0247663	Hyper
Slc5a5	8	transcript:ENSMUST00000000809	70883545	70883636	1.30452	0.0061295	Hyper
1110008L16Rik	12	transcript:ENSMUST00000021411	55303231	55303292	1.30423	0.0156563	Hyper
Pex26	6	transcript:ENSMUST00000118234	121193772	121193892	1.29992	0.0178868	Hyper
Srbd1	17	transcript:ENSMUST00000095187	86142433	86145175	1.29362	0.00949411	Hyper
Gpr153	4	transcript:ENSMUST00000105650	152283576	152283726	1.28279	0.0423717	Hyper
Bsn	9	transcript:ENSMUST00000035208	108106733	108107003	1.28238	0.014933	Hyper
Ascc3	10	transcript:ENSMUST00000035606	50617947	50618067	1.28187	0.0166993	Hyper
B3gnt9	8	transcript:ENSMUST00000136822	105253889	105254010	1.27505	0.0417333	Hyper
Pcdh7	5	transcript:ENSMUST00000191837	57718714	57718865	1.27034	0.0010226	Hyper
Cc2d2b	19	transcript:ENSMUST00000207801	40778061	40778318	1.26634	0.0472302	Hyper
Zfp827	8	transcript:ENSMUST00000098614	79076161	79076372	1.26455	0.00900461	Hyper
Fzd5	1	transcript:ENSMUST00000063982	64735436	64735586	1.2636	0.0186904	Hyper
Mrpl45	11	transcript:ENSMUST00000019026	97329173	97329234	1.26102	0.0359469	Hyper
Fbxl18	5	transcript:ENSMUST00000110766	142872282	142872463	1.26032	0.019766	Hyper
2610301B20Rik	4	transcript:ENSMUST00000080517	10898229	10898319	1.25099	0.0364888	Hyper
B3gnt9	8	transcript:ENSMUST00000136822	105253894	105254015	1.24902	0.0455811	Hyper
Shmt1	11	transcript:ENSMUST00000018744	60788758	60788908	1.24433	0.00716556	Hyper
Zscan29	2	transcript:ENSMUST00000146243	121165577	121165787	1.24172	0.0164227	Hyper
Zfp947	17	transcript:ENSMUST00000080249	22165890	22166190	1.23878	0.0362445	Hyper
Dhh	15	transcript:ENSMUST00000023737	98893987	98894077	1.23392	0.0385	Hyper
4933408B17Rik	18	transcript:ENSMUST00000056932	34597168	34597378	1.23388	0.0249932	Hyper
Tmem175	5	transcript:ENSMUST00000063272	108648517	108648668	1.22956	0.00456657	Hyper
Map1a	2	transcript:ENSMUST00000094639	121299957	121300137	1.22772	0.0226196	Hyper
Bahcc1	11	transcript:ENSMUST00000122148	120275117	120275178	1.22761	0.0356838	Hyper
Garem1	18	transcript:ENSMUST00000049260	21148381	21148561	1.22193	0.0350834	Hyper
Tmem175	5	transcript:ENSMUST00000063272	108648511	108648692	1.209	0.00475723	Hyper
Zfp994	17	transcript:ENSMUST00000179996	22198042	22198133	1.20744	0.0182483	Hyper
Mplkip	13	transcript:ENSMUST00000049744	17697027	17697206	1.20682	0.0194195	Hyper
Sobp	10	transcript:ENSMUST00000040275	43022605	43022876	1.2051	0.0361496	Hyper
Rad54b	4	transcript:ENSMUST00000095145	11558971	11563404	1.1959	0.0370998	Hyper
Man1c1	4	transcript:ENSMUST00000038628	134703304	134703365	1.1936	0.0342883	Hyper
Gprc5c	11	transcript:ENSMUST00000133245	114863672	114863793	1.19114	0.0321368	Hyper
Adamts6	13	transcript:ENSMUST00000065766	104493804	104493925	1.19051	0.0464552	Hyper
Adamtsl5	10	transcript:ENSMUST00000095446	80340840	80340961	1.18591	0.0378956	Hyper
Adgre4	17	transcript:ENSMUST00000025004	55749983	55760522	1.15844	0.0258203	Hyper
Islr	9	transcript:ENSMUST00000041477	58158057	58158118	1.15791	0.0406139	Hyper
Gm17021	9	transcript:ENSMUST00000214413	123768919	123769249	1.1534	0.0411145	Hyper
Zfp709	8	transcript:ENSMUST00000188685	71890029	71890510	1.14967	0.0192489	Hyper
Zfp521	18	transcript:ENSMUST00000025288	13688654	13688864	1.14899	0.0104305	Hyper
Hlcs	16	transcript:ENSMUST00000163193	94267932	94268082	1.14588	0.0313271	Hyper
Rhpn2	7	transcript:ENSMUST00000032705	35391029	35391120	1.14538	0.0390931	Hyper
Cspg5	9	transcript:ENSMUST00000035058	110246249	110246460	1.1343	0.0441206	Hyper
Zfp827	8	transcript:ENSMUST00000087927	79071073	79076252	1.13304	0.0284488	Hyper
Ttc32	12	transcript:ENSMUST00000085741	9035893	9035983	1.13148	0.0296221	Hyper
Mplkip	13	transcript:ENSMUST00000049744	17697056	17697324	1.13119	0.0306095	Hyper
Aspm	1	transcript:ENSMUST00000053364	139479305	139479516	1.12718	0.0252256	Hyper
Adam1a	5	transcript:ENSMUST00000100757	121518575	121518845	1.12426	0.0250403	Hyper
Exph5	9	transcript:ENSMUST00000051014	53375328	53375389	1.12399	0.0118241	Hyper
Zfp689	7	transcript:ENSMUST00000053392	127444379	127444499	1.12315	0.0410019	Hyper
Slc37a4	9	transcript:ENSMUST00000215420	44396940	44397192	1.12315	0.00508468	Hyper
Sass6	3	transcript:ENSMUST00000198311	116629026	116629205	1.12038	0.0241227	Hyper
Tma7	9	transcript:ENSMUST00000192801	109074775	109077969	1.11653	0.021848	Hyper
Aff2	X	transcript:ENSMUST00000033532	69834567	69834657	1.11476	0.0455902	Hyper
Grin3b	10	transcript:ENSMUST00000045085	79975963	79976131	1.10745	0.0337839	Hyper
Cacul1	19	transcript:ENSMUST00000081790	60528174	60528235	1.10283	0.0277818	Hyper
Xpo7	14	transcript:ENSMUST00000167242	70658616	70658917	1.10108	0.0393658	Hyper
Cklf	8	transcript:ENSMUST00000098464	104263951	104264041	1.09753	0.0447824	Hyper
Socs5	17	transcript:ENSMUST00000041369	87135461	87135552	1.09573	0.0219215	Hyper
Zfp78	7	transcript:ENSMUST00000207347	6375531	6378215	1.09445	0.0436624	Hyper
Tbc1d24	17	transcript:ENSMUST00000168410	24179209	24179330	1.08007	0.032044	Hyper
Trmt112	19	transcript:ENSMUST00000088257	6910988	6911049	1.07536	0.0398876	Hyper
Dnah2	11	transcript:ENSMUST00000035539	69453787	69453908	1.07194	0.0386417	Hyper
0610040F04Rik	6	transcript:ENSMUST00000204759	108577933	108610427	1.0707	0.0300331	Hyper
Tma7	9	transcript:ENSMUST00000192801	109074656	109077998	1.05911	0.0170954	Hyper
Nxpe2	9	transcript:ENSMUST00000034527	48319554	48319764	1.05367	0.0063462	Hyper
Dedd	1	transcript:ENSMUST00000111300	171342270	171342331	1.05229	0.00672765	Hyper
Nanp	2	transcript:ENSMUST00000066640	151029684	151030070	1.04972	0.0217501	Hyper
Plcl2	17	transcript:ENSMUST00000043938	50688072	50688313	1.04383	0.0239089	Hyper
Adam1a	5	transcript:ENSMUST00000100757	121518672	121518852	1.03376	0.0384887	Hyper
Dcst1	3	transcript:ENSMUST00000070820	89353334	89353801	1.03347	0.041225	Hyper
Stam	2	transcript:ENSMUST00000102960	14146548	14146699	1.0303	0.0198736	Hyper
Lum	10	transcript:ENSMUST00000038160	97568342	97568995	1.02957	0.00932649	Hyper
Gm8113	14	transcript:ENSMUST00000160298	43932962	43933112	1.02897	0.0308799	Hyper
Nxpe2	9	transcript:ENSMUST00000034527	48319554	48319734	1.0285	0.0081181	Hyper
Man1c1	4	transcript:ENSMUST00000038628	134703513	134703842	1.02785	0.014977	Hyper
Ovol1	19	transcript:ENSMUST00000025861	5550929	5550990	1.02524	0.0481251	Hyper
Spx	6	transcript:ENSMUST00000211094	142418897	142419047	1.02478	0.0418218	Hyper
Nxpe4	9	transcript:ENSMUST00000216998	48399006	48399156	1.01428	0.0453149	Hyper
Slc20a1	2	transcript:ENSMUST00000028880	129198763	129198854	1.00184	0.0379951	Hyper
Prox1	1	transcript:ENSMUST00000175916	190121060	190121421	-6.00608	0.0255302	Hypo
Ribc2	15	transcript:ENSMUST00000023067	85144480	85144569	-5.76333	0.0114259	Hypo
Fam122b	X	transcript:ENSMUST00000071023	53244430	53244521	-5.60316	0.0202592	Hypo
Usp51	X	transcript:ENSMUST00000095755	153008254	153009178	-5.58701	0.00146442	Hypo
Ttn	2	transcript:ENSMUST00000011934	76751325	76751386	-5.49203	0.0458346	Hypo
Ppp1r1c	2	transcript:ENSMUST00000090760	79808593	79808684	-5.48294	0.0375802	Hypo
Saxo2	7	transcript:ENSMUST00000056728	82632959	82633109	-5.44262	0.000871125	Hypo
Fat3	9	transcript:ENSMUST00000217308	16375131	16375701	-5.2562	3.5212e-05	Hypo
Ccdc148	2	transcript:ENSMUST00000077687	58822144	58822295	-5.2317	0.00159008	Hypo
Cldn2	X	transcript:ENSMUST00000135224	139806154	139806215	-5.18853	3.78218e-06	Hypo
Ttn	2	transcript:ENSMUST00000099981	76859468	76861175	-5.15119	0.00218629	Hypo
Gm44556	7	transcript:ENSMUST00000207512	84347004	84347303	-5.14442	0.0101011	Hypo
Gm44829	7	transcript:ENSMUST00000208008	59319525	59319675	-5.07373	0.00245005	Hypo
Nup133	8	transcript:ENSMUST00000044795	123949203	123949352	-4.98675	0.0370582	Hypo
Gm13010	4	transcript:ENSMUST00000140495	137437651	137438395	-4.96726	0.0102829	Hypo
Lrrc66	5	transcript:ENSMUST00000087177	73608050	73608171	-4.96142	0.0134795	Hypo
Ntrk2	13	transcript:ENSMUST00000079828	59129327	59129987	-4.75148	0.0402483	Hypo
Ebpl	14	transcript:ENSMUST00000022494	61340889	61340949	-4.70084	0.00610287	Hypo
Cxxc4	3	transcript:ENSMUST00000181904	134258714	134258865	-4.65467	0.0394651	Hypo
Lrrc31	3	transcript:ENSMUST00000126658	30679207	30681100	-4.63941	0.00046053	Hypo
Ptprz1	6	transcript:ENSMUST00000090568	22875501	22875712	-4.35725	0.0107414	Hypo
Pirt	11	transcript:ENSMUST00000123434	66927626	66929606	-4.31974	0.0254445	Hypo
Lpcat2b	5	transcript:ENSMUST00000166599	107434410	107434620	-4.2753	0.00346644	Hypo
Fam181b	7	transcript:ENSMUST00000051179	93080820	93081120	-4.20974	0.00925711	Hypo
Zfyve9	4	transcript:ENSMUST00000106657	108780686	108780924	-4.18042	0.0329128	Hypo
Bbs2	8	transcript:ENSMUST00000034206	94098659	94098779	-4.10852	0.0111454	Hypo
Abcc1	16	transcript:ENSMUST00000100167	14475077	14475258	-4.1008	0.00347244	Hypo
Anks1b	10	transcript:ENSMUST00000183156	90510730	90511120	-4.09151	0.0360465	Hypo
Myt1	2	transcript:ENSMUST00000081125	181795846	181797336	-4.08684	0.000407719	Hypo
Veph1	3	transcript:ENSMUST00000029419	66053766	66053947	-4.07958	0.00149852	Hypo
Pcdhb16	18	transcript:ENSMUST00000051442	37482798	37483038	-4.06568	0.0364983	Hypo
Ttn	2	transcript:ENSMUST00000011934	76743886	76744277	-3.97792	0.0455728	Hypo
Lrrn1	6	transcript:ENSMUST00000049285	107568304	107569349	-3.94843	0.029009	Hypo
Fam181b	7	transcript:ENSMUST00000051179	93080818	93081027	-3.92966	0.0347751	Hypo
Ephb2	4	transcript:ENSMUST00000105845	136647538	136648678	-3.89623	0.0128698	Hypo
Pcdhb19	18	transcript:ENSMUST00000059571	37497710	37497831	-3.8825	0.0068577	Hypo
Pcdhb16	18	transcript:ENSMUST00000051442	37478888	37479008	-3.87528	0.0215664	Hypo
Chst7	X	transcript:ENSMUST00000044138	20060066	20060126	-3.85992	0.0121407	Hypo
Ttn	2	transcript:ENSMUST00000011934	76803335	76807130	-3.84979	0.0144879	Hypo
Prune2	19	transcript:ENSMUST00000087689	17119867	17120168	-3.83295	0.0263613	Hypo
Fam19a5	15	transcript:ENSMUST00000068088	87758287	87758528	-3.76848	0.0177234	Hypo
Clstn2	9	transcript:ENSMUST00000035027	97461411	97461562	-3.74611	4.69933e-06	Hypo
Ttn	2	transcript:ENSMUST00000011934	76744486	76744757	-3.7435	0.0280993	Hypo
Syt9	7	transcript:ENSMUST00000073459	107546925	107547552	-3.71841	0.0394409	Hypo
Pcdhb16	18	transcript:ENSMUST00000051442	37478888	37478948	-3.68164	0.0433304	Hypo
Gm44022	6	transcript:ENSMUST00000203708	148389199	148390459	-3.66804	0.00025279	Hypo
Fgf10	13	transcript:ENSMUST00000022246	118715205	118715355	-3.62836	0.0458253	Hypo
Clnk	5	transcript:ENSMUST00000169819	38706461	38706521	-3.61946	0.0127082	Hypo
Ammecr1	X	transcript:ENSMUST00000041317	142852877	142852968	-3.60797	0.0129516	Hypo
Bbs10	10	transcript:ENSMUST00000040454	111300808	111300958	-3.57327	0.00294173	Hypo
Ints2	11	transcript:ENSMUST00000018212	86257364	86257425	-3.55722	0.0168237	Hypo
Clstn2	9	transcript:ENSMUST00000035027	97532666	97532817	-3.54959	0.00254646	Hypo
Ttn	2	transcript:ENSMUST00000011934	76796511	76797451	-3.52998	0.0300794	Hypo
Rnf144b	13	transcript:ENSMUST00000068891	47122719	47122840	-3.52465	0.0435124	Hypo
Lrp2	2	transcript:ENSMUST00000080953	69460505	69461345	-3.51877	0.0246324	Hypo
B230118H07Rik	2	transcript:ENSMUST00000160722	101649440	101649501	-3.51587	0.00452699	Hypo
Cyp26a1	19	transcript:ENSMUST00000025946	37697807	37699260	-3.51208	0.042769	Hypo
Fcrls	3	transcript:ENSMUST00000090986	87259419	87259570	-3.50379	0.0189083	Hypo
Fndc3c1	X	transcript:ENSMUST00000039447	106424722	106424783	-3.45066	0.0122112	Hypo
Robo2	16	transcript:ENSMUST00000117200	74411274	74411785	-3.42253	0.018529	Hypo
Lpcat2b	5	transcript:ENSMUST00000166599	107431548	107431848	-3.40912	0.0118365	Hypo
Slc35d3	10	transcript:ENSMUST00000059805	19849349	19849529	-3.36724	0.0147706	Hypo
Pcdhb19	18	transcript:ENSMUST00000059571	37500169	37500440	-3.31732	0.0094774	Hypo
Ppp2r3a	9	transcript:ENSMUST00000075941	101213245	101213366	-3.30344	0.00157343	Hypo
Enpp6	8	transcript:ENSMUST00000039840	47093767	47094936	-3.30015	0.0460928	Hypo
Rnf152	1	transcript:ENSMUST00000058688	105282840	105283350	-3.29301	0.0249123	Hypo
Gabrq	X	transcript:ENSMUST00000114553	72842153	72842243	-3.28675	0.0157199	Hypo
Ryr3	2	transcript:ENSMUST00000208151	112826674	112833575	-3.2834	0.018575	Hypo
Igkv8-28	6	transcript:ENSMUST00000103380	70143819	70144166	-3.28016	0.0280764	Hypo
Ttn	2	transcript:ENSMUST00000099981	76899378	76900100	-3.27258	0.0259487	Hypo
Aifm3	16	transcript:ENSMUST00000115685	17489610	17491398	-3.25415	0.0055358	Hypo
Phlpp1	1	transcript:ENSMUST00000061047	106172828	106172889	-3.23958	0.0283574	Hypo
Ighv1-61	12	transcript:ENSMUST00000103531	115359139	115359572	-3.23144	0.0313449	Hypo
Slc10a5	3	transcript:ENSMUST00000078748	10331973	10332213	-3.22301	8.19996e-05	Hypo
Klhl31	9	transcript:ENSMUST00000057781	77650789	77651149	-3.18516	0.0060616	Hypo
Hdac9	12	transcript:ENSMUST00000209902	34048028	34048539	-3.18407	0.000363856	Hypo
H60c	10	transcript:ENSMUST00000170893	3257555	3259945	-3.15135	0.0444665	Hypo
Gm36976	3	transcript:ENSMUST00000192632	43547472	43547862	-3.14284	0.000604396	Hypo
Spag6	2	transcript:ENSMUST00000095132	18750144	18750234	-3.1217	0.0379776	Hypo
Wt1	2	transcript:ENSMUST00000143043	105173258	105173318	-3.11308	0.00287914	Hypo
Dnajc25	4	transcript:ENSMUST00000095070	59023776	59023927	-3.11164	0.032762	Hypo
Olfr1418	19	transcript:ENSMUST00000214796	11852586	11853845	-3.09807	0.0152274	Hypo
Pcdhb17	18	transcript:ENSMUST00000053856	37489154	37489275	-3.07357	0.046936	Hypo
Hmga2	10	transcript:ENSMUST00000072777	120363283	120363974	-3.07132	0.0314166	Hypo
Gm26558	2	transcript:ENSMUST00000180559	70661455	70661515	-3.06521	0.000585619	Hypo
Tmem150b	7	transcript:ENSMUST00000086364	4708562	4708623	-3.06043	0.0207826	Hypo
Lgr5	10	transcript:ENSMUST00000020350	115470632	115472024	-3.05951	0.0456787	Hypo
Gucy1a2	9	transcript:ENSMUST00000115733	3634649	3634979	-3.05101	0.0453251	Hypo
Gm10125	18	transcript:ENSMUST00000074702	5567112	5567173	-3.03835	0.000773918	Hypo
Fcrl5	3	transcript:ENSMUST00000194102	87467152	87467453	-3.01898	0.000682546	Hypo
Col12a1	9	transcript:ENSMUST00000071750	79706238	79707893	-3.01485	0.0399794	Hypo
4930421C12Rik	5	transcript:ENSMUST00000200814	39442683	39443396	-2.98717	0.0477541	Hypo
RP24-233B16.1	9	transcript:ENSMUST00000214403	119985723	119986293	-2.97881	0.0410804	Hypo
4930455H04Rik	3	transcript:ENSMUST00000117592	116983541	116984406	-2.97595	0.0442009	Hypo
1110059E24Rik	19	transcript:ENSMUST00000177577	21581201	21581322	-2.97386	0.0491313	Hypo
Olfr374	8	transcript:ENSMUST00000210435	72113331	72114200	-2.93468	0.000794237	Hypo
Tomm7	5	transcript:ENSMUST00000030851	23838943	23839299	-2.92967	0.0342108	Hypo
Serpinb8	1	transcript:ENSMUST00000112706	107608148	107608269	-2.898	0.0396983	Hypo
Gm42508	3	transcript:ENSMUST00000199972	97262833	97264988	-2.89318	0.0036888	Hypo
Trank1	9	transcript:ENSMUST00000078626	111367033	111389206	-2.89004	0.000695208	Hypo
Gm25445	4	transcript:ENSMUST00000158996	53721110	53721200	-2.88184	0.0200984	Hypo
Peg12	7	transcript:ENSMUST00000094339	62464299	62464510	-2.87471	0.0488708	Hypo
Muc16	9	transcript:ENSMUST00000207857	18558463	18566794	-2.87263	0.00445466	Hypo
Gm42984	5	transcript:ENSMUST00000195990	44226915	44227065	-2.87068	0.0140075	Hypo
Olfr175-ps1	16	transcript:ENSMUST00000215069	58823661	58826782	-2.83675	0.000519119	Hypo
Gm14320	2	transcript:ENSMUST00000137275	167667404	167667522	-2.82474	0.0244514	Hypo
Lect2	13	transcript:ENSMUST00000062806	56542459	56548538	-2.81597	0.0439509	Hypo
Nr2f1	13	transcript:ENSMUST00000091458	78189182	78189363	-2.80719	0.00489407	Hypo
Serpina9	12	transcript:ENSMUST00000058464	103995280	103995400	-2.79915	0.00223498	Hypo
Pdpn	4	transcript:ENSMUST00000030317	143299474	143299564	-2.79462	0.00330764	Hypo
Pcdhb14	18	transcript:ENSMUST00000052387	37449394	37449695	-2.78311	0.0283508	Hypo
Pcdhb15	18	transcript:ENSMUST00000050034	37475058	37475446	-2.7726	0.020455	Hypo
Sstr1	12	transcript:ENSMUST00000110671	58212461	58213144	-2.76669	0.0379611	Hypo
Oosp1	19	transcript:ENSMUST00000048214	11667459	11668405	-2.74649	0.0137841	Hypo
A830082K12Rik	13	transcript:ENSMUST00000145613	78234746	78234926	-2.74557	0.00506011	Hypo
4930528J11Rik	6	transcript:ENSMUST00000201689	29912380	29912858	-2.73396	0.03952	Hypo
Asxl3	18	transcript:ENSMUST00000120223	22524406	22525187	-2.73027	0.033744	Hypo
Tex29	8	transcript:ENSMUST00000033909	11854206	11855761	-2.72905	1.70912e-06	Hypo
Veph1	3	transcript:ENSMUST00000029419	66054215	66054395	-2.68729	0.00514148	Hypo
Pcdhb21	18	transcript:ENSMUST00000061405	37515837	37515958	-2.66327	0.0460724	Hypo
Cep192	18	transcript:ENSMUST00000025425	67841407	67841498	-2.63896	0.031635	Hypo
Saxo2	7	transcript:ENSMUST00000056728	82634478	82634539	-2.60517	0.000662708	Hypo
Adgrg2	X	transcript:ENSMUST00000112408	160477109	160477200	-2.60451	0.0353304	Hypo
Ankmy1	1	transcript:ENSMUST00000160548	92888586	92888647	-2.59758	0.0107422	Hypo
Plcxd3	15	transcript:ENSMUST00000061925	4516873	4516963	-2.5894	0.0198518	Hypo
Plch1	3	transcript:ENSMUST00000160638	63698926	63699017	-2.57119	0.00193248	Hypo
Uty	Y	transcript:ENSMUST00000143286	1096860	1097100	-2.56356	0.00974623	Hypo
Rarb	14	transcript:ENSMUST00000063750	16574906	16574996	-2.54721	0.0257153	Hypo
Gm42436	3	transcript:ENSMUST00000198804	41005758	41006089	-2.53732	0.0363134	Hypo
Ttn	2	transcript:ENSMUST00000099981	76857211	76857907	-2.53201	0.0199944	Hypo
Scn5a	9	transcript:ENSMUST00000065196	119486428	119486698	-2.52637	0.00905791	Hypo
Nap1l2	X	transcript:ENSMUST00000121720	103185956	103186403	-2.52142	0.00329857	Hypo
Il1bos	2	transcript:ENSMUST00000156601	129375241	129375331	-2.50533	0.0161165	Hypo
Cd28	1	transcript:ENSMUST00000027165	60770960	60771201	-2.50149	0.00598979	Hypo
Mex3a	3	transcript:ENSMUST00000172699	88538402	88538582	-2.49889	0.0374848	Hypo
Gm44996	7	transcript:ENSMUST00000208787	89388581	89388642	-2.48525	0.00965456	Hypo
Spata31d1b	13	transcript:ENSMUST00000165133	59717193	59717763	-2.47789	0.0065472	Hypo
Tlr5	1	transcript:ENSMUST00000110997	182975864	182976044	-2.47577	0.0226836	Hypo
D7Ertd443e	7	transcript:ENSMUST00000094002	134265778	134266229	-2.45658	0.0302035	Hypo
Rag1	2	transcript:ENSMUST00000078494	101643872	101644112	-2.44186	0.00130308	Hypo
Skida1	2	transcript:ENSMUST00000091420	18045364	18045752	-2.43946	0.00458499	Hypo
Kcnj5	9	transcript:ENSMUST00000034533	32316884	32317482	-2.4252	0.0337628	Hypo
Prune2	19	transcript:ENSMUST00000087689	17124537	17125152	-2.42269	0.0211003	Hypo
Acnat1	4	transcript:ENSMUST00000107697	49447460	49447698	-2.42094	0.0138087	Hypo
D10Wsu102e	10	transcript:ENSMUST00000020488	83426885	83426976	-2.41161	0.049145	Hypo
Gm16638	7	transcript:ENSMUST00000148687	83631009	83631100	-2.4002	0.00225939	Hypo
Pde5a	3	transcript:ENSMUST00000066728	122729365	122729688	-2.38764	0.000387861	Hypo
Fam171a2	11	transcript:ENSMUST00000049057	102439540	102439702	-2.36626	0.00377452	Hypo
Gprin2	14	transcript:ENSMUST00000096019	34194736	34201633	-2.35649	0.0498593	Hypo
Fbxl21	13	transcript:ENSMUST00000121871	56537032	56537301	-2.3524	0.0229939	Hypo
Magee2	X	transcript:ENSMUST00000033575	104854951	104855457	-2.33897	0.0365204	Hypo
Dchs2	3	transcript:ENSMUST00000191829	83354782	83354843	-2.33867	0.0369702	Hypo
Ttn	2	transcript:ENSMUST00000011934	76742386	76742477	-2.33426	0.0207708	Hypo
Fgf7	2	transcript:ENSMUST00000064794	126090615	126090736	-2.3231	0.0432575	Hypo
Mfsd3	15	transcript:ENSMUST00000019224	76702016	76702077	-2.32036	0.00207017	Hypo
Gm44013	6	transcript:ENSMUST00000204392	140621648	140621917	-2.30376	0.000310659	Hypo
Ifnb1	4	transcript:ENSMUST00000055671	88522264	88522504	-2.29247	0.00571723	Hypo
Ifnb1	4	transcript:ENSMUST00000055671	88522024	88522534	-2.29247	0.00571723	Hypo
Aars	8	transcript:ENSMUST00000125268	111033233	111033324	-2.277	0.0335053	Hypo
Zfp426	9	transcript:ENSMUST00000167457	20490858	20490919	-2.27463	0.0118527	Hypo
D10Wsu102e	10	transcript:ENSMUST00000020488	83446355	83446806	-2.27149	0.0435605	Hypo
Gm37975	2	transcript:ENSMUST00000195494	11532595	11532716	-2.25664	0.00870923	Hypo
Pcdhb13	18	transcript:ENSMUST00000056915	37442499	37442620	-2.24161	0.0415942	Hypo
Lsm11	11	transcript:ENSMUST00000129820	45932659	45932839	-2.22423	0.0117879	Hypo
Shox2	3	transcript:ENSMUST00000162098	66978296	66981532	-2.21088	0.0438831	Hypo
Ighv1-64	12	transcript:ENSMUST00000103535	115507659	115507805	-2.20179	0.000680382	Hypo
A930004D18Rik	2	transcript:ENSMUST00000066163	18026264	18026414	-2.19536	0.00587859	Hypo
Dock2	11	transcript:ENSMUST00000093193	34226844	34226995	-2.193	0.0340326	Hypo
Trim55	3	transcript:ENSMUST00000029139	19691585	19691825	-2.18523	0.00902949	Hypo
Tiam2	17	transcript:ENSMUST00000169838	3414939	3421326	-2.18444	0.017717	Hypo
Gm44022	6	transcript:ENSMUST00000203708	148387579	148388360	-2.18428	0.0241902	Hypo
Ccser1	6	transcript:ENSMUST00000126214	62380083	62380173	-2.17401	0.00801272	Hypo
Enah	1	transcript:ENSMUST00000193703	181900154	181900245	-2.16887	0.0173674	Hypo
Igf2	7	transcript:ENSMUST00000121128	142658675	142658856	-2.16218	0.00608615	Hypo
Slit2	5	transcript:ENSMUST00000173107	47983376	47983497	-2.15932	0.0447333	Hypo
Gm37354	1	transcript:ENSMUST00000193333	33923199	33923825	-2.15163	0.0230104	Hypo
Gm26620	1	transcript:ENSMUST00000180542	170885501	170885764	-2.1429	0.0327512	Hypo
Galnt13	2	transcript:ENSMUST00000112636	55113132	55114001	-2.13048	0.0342904	Hypo
Zfp953	13	transcript:ENSMUST00000081582	67340295	67340566	-2.1303	0.0247283	Hypo
Zfp446	7	transcript:ENSMUST00000108537	12983176	12983416	-2.12001	0.00224428	Hypo
Lrrc66	5	transcript:ENSMUST00000087177	73607031	73607361	-2.11604	0.0212036	Hypo
Zfp606	7	transcript:ENSMUST00000098822	12493066	12493216	-2.09437	0.00795562	Hypo
Kmo	1	transcript:ENSMUST00000040250	175631995	175632176	-2.09342	0.00193675	Hypo
Cntn1	15	transcript:ENSMUST00000169825	92317062	92340354	-2.08314	0.00519657	Hypo
Zfp874a	13	transcript:ENSMUST00000057241	67425057	67425417	-2.07653	0.00260427	Hypo
Sesn1	10	transcript:ENSMUST00000099931	41809934	41809995	-2.0741	0.0188628	Hypo
Sec14l5	16	transcript:ENSMUST00000165810	5183723	5183934	-2.06065	0.0287598	Hypo
Epha3	16	transcript:ENSMUST00000064405	63545752	63545843	-2.0577	0.0269317	Hypo
Gm42436	3	transcript:ENSMUST00000198804	41005752	41006437	-2.05377	0.0473647	Hypo
Gm13583	2	transcript:ENSMUST00000151931	60550756	60552945	-2.05345	0.0031559	Hypo
Smc1b	15	transcript:ENSMUST00000023068	85091981	85097988	-2.03434	0.00877871	Hypo
Kcnh1	1	transcript:ENSMUST00000078470	192509619	192509740	-2.03081	0.0342689	Hypo
Pcdh7	5	transcript:ENSMUST00000191837	57721169	57721320	-2.02346	0.0259259	Hypo
Cdh19	1	transcript:ENSMUST00000094626	110895388	110919583	-2.02169	0.0051232	Hypo
Mrgprf	7	transcript:ENSMUST00000033386	145308958	145309138	-2.02028	0.0109152	Hypo
Fam71e2	7	transcript:ENSMUST00000174409	4757872	4758172	-2.01712	0.0205972	Hypo
Pcdhb11	18	transcript:ENSMUST00000053073	37421805	37422343	-2.0026	0.0390868	Hypo
Rp1	1	transcript:ENSMUST00000027032	4348662	4349501	-1.99742	0.0120104	Hypo
Slc25a32	15	transcript:ENSMUST00000022908	39095528	39095678	-1.99223	0.00179698	Hypo
Ephb2	4	transcript:ENSMUST00000105845	136654400	136654461	-1.97606	0.0320486	Hypo
Smc1b	15	transcript:ENSMUST00000023068	85106990	85110818	-1.96803	0.0289087	Hypo
Ccser1	6	transcript:ENSMUST00000126214	62379933	62380203	-1.96798	0.00280235	Hypo
Galnt5	2	transcript:ENSMUST00000112616	58035346	58039516	-1.96677	0.00498934	Hypo
Pcdhb14	18	transcript:ENSMUST00000052387	37447805	37447956	-1.95903	0.0390366	Hypo
Tlr12	4	transcript:ENSMUST00000074829	128617629	128618020	-1.95594	0.0135378	Hypo
E430024P14Rik	17	transcript:ENSMUST00000160177	7881584	7881645	-1.94944	0.00686246	Hypo
Celsr3	9	transcript:ENSMUST00000213524	108827788	108827939	-1.92508	0.0469673	Hypo
Slc13a4	6	transcript:ENSMUST00000031868	35307624	35308071	-1.91548	0.0136047	Hypo
Dscaml1	9	transcript:ENSMUST00000034592	45750042	45753293	-1.90966	0.0240271	Hypo
Adra2a	19	transcript:ENSMUST00000036700	54046408	54046528	-1.90806	0.00213853	Hypo
Arhgap27os1	11	transcript:ENSMUST00000130556	103363539	103363600	-1.90756	0.0436706	Hypo
Pcdh19	X	transcript:ENSMUST00000149154	133686287	133686437	-1.90317	0.0326133	Hypo
Gm37078	3	transcript:ENSMUST00000193314	65969913	65970124	-1.90209	0.00692561	Hypo
Kmo	1	transcript:ENSMUST00000097458	175661396	175661516	-1.89244	0.0356079	Hypo
Pomc	12	transcript:ENSMUST00000020990	3954950	3960026	-1.88808	0.022933	Hypo
Fign	2	transcript:ENSMUST00000131615	63980610	63980791	-1.88794	0.0483851	Hypo
Rhobtb1	10	transcript:ENSMUST00000020101	69289931	69289992	-1.88429	0.0396544	Hypo
Gm4924	10	transcript:ENSMUST00000210381	82376573	82376634	-1.87803	0.0212391	Hypo
Peg10	6	transcript:ENSMUST00000166678	4757318	4757408	-1.87517	0.0182555	Hypo
Pcdhb14	18	transcript:ENSMUST00000052387	37448315	37448525	-1.87131	0.0206884	Hypo
D10Wsu102e	10	transcript:ENSMUST00000020488	83424575	83424696	-1.86892	0.0123085	Hypo
Gm15963	10	transcript:ENSMUST00000131387	93727798	93727857	-1.86457	0.015141	Hypo
Vipr2	12	transcript:ENSMUST00000011315	116145039	116145189	-1.85624	0.000614726	Hypo
Gcsam	16	transcript:ENSMUST00000023339	45622181	45622659	-1.85338	0.0120404	Hypo
Flrt3	2	transcript:ENSMUST00000110057	140658287	140658378	-1.84527	0.0232589	Hypo
Pnmal2	7	transcript:ENSMUST00000094807	16946381	16946591	-1.84174	0.00236958	Hypo
Gabra3	X	transcript:ENSMUST00000055966	72434626	72434747	-1.84104	0.0211339	Hypo
Chst1	2	transcript:ENSMUST00000065797	92599706	92599767	-1.8355	0.0238133	Hypo
Catsper3	13	transcript:ENSMUST00000021961	55806272	55806332	-1.82868	0.0330587	Hypo
Slc35d1	4	transcript:ENSMUST00000150285	103173543	103173634	-1.82534	0.0160725	Hypo
D3Ertd254e	3	transcript:ENSMUST00000197653	36170012	36170072	-1.82243	0.0060442	Hypo
Mapt	11	transcript:ENSMUST00000106992	104231389	104231510	-1.82193	0.00660974	Hypo
Hoxd4	2	transcript:ENSMUST00000047904	74725950	74726967	-1.82049	0.00314907	Hypo
Spink2	5	transcript:ENSMUST00000120429	77211082	77211471	-1.80562	0.0419493	Hypo
Zdhhc2	8	transcript:ENSMUST00000049389	40447055	40456680	-1.79506	0.0297058	Hypo
Atp1b4	X	transcript:ENSMUST00000016471	38333581	38333939	-1.79285	0.0237703	Hypo
Gm43482	5	transcript:ENSMUST00000202797	129964896	129965045	-1.79233	0.0266427	Hypo
Apob	12	transcript:ENSMUST00000037811	8010197	8010857	-1.79177	0.0317937	Hypo
Hrnr	3	transcript:ENSMUST00000090856	93323523	93323734	-1.79162	0.0192187	Hypo
Gm37884	1	transcript:ENSMUST00000191857	78375613	78376198	-1.7916	0.035062	Hypo
Pcdh20	14	transcript:ENSMUST00000061628	88468025	88468205	-1.78944	0.0391674	Hypo
Sec63	10	transcript:ENSMUST00000019937	42761525	42761586	-1.78661	0.0445928	Hypo
Gm42842	3	transcript:ENSMUST00000197736	56123155	56126159	-1.78107	0.00529874	Hypo
Pcdhb16	18	transcript:ENSMUST00000051442	37479067	37479247	-1.76584	0.0175959	Hypo
Gm16638	7	transcript:ENSMUST00000208892	83621951	83622162	-1.76245	0.0311248	Hypo
Zgrf1	3	transcript:ENSMUST00000043108	127617092	127617153	-1.75787	0.00426227	Hypo
Pcdh20	14	transcript:ENSMUST00000061628	88468025	88468175	-1.75565	0.0452773	Hypo
Stpg1	4	transcript:ENSMUST00000063707	135536702	135536762	-1.749	0.0496587	Hypo
Ptprt	2	transcript:ENSMUST00000109445	161527354	161527505	-1.74263	0.00791336	Hypo
Olfr71	4	transcript:ENSMUST00000217544	43705481	43710255	-1.74044	0.0107932	Hypo
Kank4	4	transcript:ENSMUST00000102790	98778768	98778949	-1.73296	0.0454718	Hypo
Apaf1	10	transcript:ENSMUST00000161987	91065487	91065638	-1.72869	0.000101482	Hypo
Espnl	1	transcript:ENSMUST00000088904	91344626	91344806	-1.72741	0.0060866	Hypo
Gm17135	5	transcript:ENSMUST00000167009	143922576	143922903	-1.72284	0.0412204	Hypo
Gm10647	9	transcript:ENSMUST00000098612	66798385	66798446	-1.7172	0.000345004	Hypo
Gm43496	1	transcript:ENSMUST00000201682	187088545	187088784	-1.71497	0.000358548	Hypo
Cenpo	12	transcript:ENSMUST00000146261	4196602	4196693	-1.71426	0.000840915	Hypo
Gm10647	9	transcript:ENSMUST00000098612	66797996	66798326	-1.71375	0.0405484	Hypo
Pgm5	19	transcript:ENSMUST00000047666	24683105	24683286	-1.71251	0.0304386	Hypo
Pabpc4l	3	transcript:ENSMUST00000166505	46446444	46448219	-1.70138	0.0220927	Hypo
Chst5	8	transcript:ENSMUST00000034430	111889195	111889375	-1.6978	0.0268779	Hypo
Mkx	18	transcript:ENSMUST00000079788	6936491	6937000	-1.68997	0.00818529	Hypo
Aicda	6	transcript:ENSMUST00000043301	122563017	122563107	-1.68405	0.0238821	Hypo
Oxct1	15	transcript:ENSMUST00000110690	4026716	4026776	-1.68028	0.00310925	Hypo
Ttn	2	transcript:ENSMUST00000099981	76848964	76849115	-1.67258	0.0134748	Hypo
Hoxa6	6	transcript:ENSMUST00000062829	52206287	52206492	-1.66973	0.0373642	Hypo
Rabepk	2	transcript:ENSMUST00000145903	34799822	34799912	-1.66947	0.0423398	Hypo
Pkdcc	17	transcript:ENSMUST00000170794	83224532	83224593	-1.66798	0.00270594	Hypo
Aard	15	transcript:ENSMUST00000090025	52045003	52045213	-1.66125	0.0305024	Hypo
Ngfr	11	transcript:ENSMUST00000000122	95570315	95570496	-1.65719	0.00426869	Hypo
Fcrls	3	transcript:ENSMUST00000090986	87250757	87256689	-1.65605	0.00663586	Hypo
Efcab6	15	transcript:ENSMUST00000156187	83867039	83867100	-1.65482	0.00973039	Hypo
Cttnbp2	6	transcript:ENSMUST00000090601	18434524	18434645	-1.64721	0.00902609	Hypo
Mapre2	18	transcript:ENSMUST00000118826	23860257	23860317	-1.63867	0.00439419	Hypo
Tmem253	14	transcript:ENSMUST00000100638	52018771	52019368	-1.6328	0.00774882	Hypo
Ccdc189	7	transcript:ENSMUST00000072155	127588505	127588595	-1.62868	0.0152212	Hypo
Pax5	4	transcript:ENSMUST00000014174	44530393	44530634	-1.59441	0.0100776	Hypo
Angpt2	8	transcript:ENSMUST00000033846	18690651	18690831	-1.59405	0.0188172	Hypo
Gm44556	7	transcript:ENSMUST00000207512	84338183	84346916	-1.5919	6.20589e-05	Hypo
Ggn	7	transcript:ENSMUST00000098609	29171950	29172099	-1.59152	0.0273293	Hypo
Crtc3	7	transcript:ENSMUST00000122255	80592757	80592818	-1.5908	0.0222446	Hypo
Abca17	17	transcript:ENSMUST00000121226	24326449	24327705	-1.58654	0.0296278	Hypo
Gm44550	7	transcript:ENSMUST00000207311	118786990	118787200	-1.58644	0.02343	Hypo
Ear6	14	transcript:ENSMUST00000169070	51854199	51854289	-1.58437	0.0143424	Hypo
Nrg2	18	transcript:ENSMUST00000115713	36196482	36196543	-1.57875	0.0495562	Hypo
Gm44418	6	transcript:ENSMUST00000204219	87278907	87279207	-1.57431	0.0176373	Hypo
Kif18a	2	transcript:ENSMUST00000028527	109334382	109338670	-1.56672	0.0132796	Hypo
Tbc1d4	14	transcript:ENSMUST00000161991	101608261	101608921	-1.56536	0.00639964	Hypo
Fam19a1	6	transcript:ENSMUST00000122120	96655976	96656156	-1.55034	0.00510692	Hypo
Cdc5l	17	transcript:ENSMUST00000024727	45391891	45391952	-1.54865	0.0160238	Hypo
Fbxo42	4	transcript:ENSMUST00000030757	141201244	141201305	-1.54696	0.0432614	Hypo
5930420M18Rik	5	transcript:ENSMUST00000202893	30897654	30897715	-1.54531	0.0209408	Hypo
Sh3bp4	1	transcript:ENSMUST00000066279	89144687	89144807	-1.54479	0.0167692	Hypo
Ttn	2	transcript:ENSMUST00000011934	76944517	76944818	-1.54298	0.00826209	Hypo
Morc4	X	transcript:ENSMUST00000033811	139835969	139836551	-1.5414	0.00481253	Hypo
Psapl1	5	transcript:ENSMUST00000052224	36205578	36205669	-1.5383	0.0475228	Hypo
Nudt11	X	transcript:ENSMUST00000103007	6054068	6054188	-1.5357	0.0193349	Hypo
Zfp109	7	transcript:ENSMUST00000206362	24227571	24227722	-1.53565	0.0434505	Hypo
Gm9694	1	transcript:ENSMUST00000193347	155974267	155974506	-1.53488	0.0218317	Hypo
Efcab8	2	transcript:ENSMUST00000126656	153810951	153812629	-1.53485	0.0401195	Hypo
Vstm2a	11	transcript:ENSMUST00000109645	16259910	16263112	-1.53036	0.0140595	Hypo
RP24-220H23.2	10	transcript:ENSMUST00000216902	19873594	19873771	-1.52806	0.0100532	Hypo
Gm9797	10	transcript:ENSMUST00000052902	11609463	11609552	-1.52726	0.00557738	Hypo
Nek10	14	transcript:ENSMUST00000112631	14999174	15001193	-1.52679	0.00387357	Hypo
Tmem184a	5	transcript:ENSMUST00000044002	139814024	139819917	-1.52234	0.00486306	Hypo
Pcdhb20	18	transcript:ENSMUST00000052179	37505638	37505729	-1.51295	0.00766911	Hypo
Aicda	6	transcript:ENSMUST00000043301	122562659	122562750	-1.50573	0.0266929	Hypo
Map10	8	transcript:ENSMUST00000053078	125670710	125670830	-1.49901	0.0368124	Hypo
Diaph2	X	transcript:ENSMUST00000167619	130463889	130463980	-1.49726	0.0393553	Hypo
1500009L16Rik	10	transcript:ENSMUST00000150459	83722864	83722925	-1.49545	0.0114946	Hypo
E130308A19Rik	4	transcript:ENSMUST00000070150	59752538	59752599	-1.49386	0.0157865	Hypo
Vstm2a	11	transcript:ENSMUST00000109645	16281892	16282432	-1.49308	0.0361823	Hypo
2600014E21Rik	2	transcript:ENSMUST00000186411	75275330	75275421	-1.49264	0.00176729	Hypo
Cptp	4	transcript:ENSMUST00000030950	155864841	155864931	-1.48903	0.0144709	Hypo
Gm43022	5	transcript:ENSMUST00000197067	43531430	43531520	-1.48777	0.0182168	Hypo
Oxct1	15	transcript:ENSMUST00000110690	4026711	4026771	-1.48469	0.00861711	Hypo
Gm44637	2	transcript:ENSMUST00000124100	131954996	131955087	-1.48435	0.00346982	Hypo
Slc46a3	5	transcript:ENSMUST00000118527	147886348	147886468	-1.48209	0.0326999	Hypo
Slamf1	1	transcript:ENSMUST00000015460	171767216	171767277	-1.47489	0.0132909	Hypo
Brca2	5	transcript:ENSMUST00000044620	150540467	150540827	-1.47422	0.0337156	Hypo
Tpd52l1	10	transcript:ENSMUST00000000305	31445781	31445958	-1.47104	0.0191575	Hypo
Apobec4	1	transcript:ENSMUST00000068875	152756952	152757544	-1.47053	0.000514883	Hypo
Gm44637	2	transcript:ENSMUST00000124100	131955000	131955090	-1.45788	0.0040925	Hypo
9330162G02Rik	7	transcript:ENSMUST00000208498	59228749	59228810	-1.45095	0.0441955	Hypo
Sgol1	17	transcript:ENSMUST00000024736	53687261	53688033	-1.44993	0.0141838	Hypo
Bbip1	19	transcript:ENSMUST00000135402	53930635	53930756	-1.44955	0.0274825	Hypo
Itk	11	transcript:ENSMUST00000109237	46325597	46325688	-1.44764	0.0109752	Hypo
Gm10647	9	transcript:ENSMUST00000098612	66798564	66798894	-1.44687	0.0491332	Hypo
Cabyr	18	transcript:ENSMUST00000121018	12754125	12754276	-1.43652	0.0237852	Hypo
Akap6	12	transcript:ENSMUST00000095737	53149997	53150147	-1.43489	0.0050249	Hypo
Nynrin	14	transcript:ENSMUST00000100529	55864896	55864986	-1.42872	0.0148175	Hypo
Gm43466	3	transcript:ENSMUST00000197836	100585908	100586269	-1.41728	0.00762579	Hypo
Stox2	8	transcript:ENSMUST00000079195	47192521	47192731	-1.41719	0.00391137	Hypo
Gm43466	3	transcript:ENSMUST00000197836	100585908	100586029	-1.41341	0.00816884	Hypo
Mtmr7	8	transcript:ENSMUST00000174205	40554770	40554980	-1.4119	0.0306416	Hypo
Lif	11	transcript:ENSMUST00000066283	4271649	4271799	-1.41126	0.000604243	Hypo
Tex10	4	transcript:ENSMUST00000030030	48473339	48473459	-1.40778	0.0315786	Hypo
Rgag4	X	transcript:ENSMUST00000113631	102068010	102068161	-1.40562	0.0291094	Hypo
Col24a1	3	transcript:ENSMUST00000029848	145362287	145399327	-1.40459	0.0372191	Hypo
Pde1c	6	transcript:ENSMUST00000044505	56126913	56137388	-1.40244	0.0397241	Hypo
Ryr3	2	transcript:ENSMUST00000208151	112686848	112709116	-1.40018	0.0466795	Hypo
Gm42843	3	transcript:ENSMUST00000196328	56164879	56165149	-1.40012	0.0411698	Hypo
Fat3	9	transcript:ENSMUST00000217187	15914624	15914745	-1.39155	0.0403934	Hypo
Pcdh17	14	transcript:ENSMUST00000071370	84445362	84445423	-1.39123	0.0439163	Hypo
Cenpf	1	transcript:ENSMUST00000171929	189685128	189688026	-1.38745	0.0346567	Hypo
Fam102b	3	transcript:ENSMUST00000171143	109027516	109027607	-1.38641	0.00554197	Hypo
Lif	11	transcript:ENSMUST00000066283	4271709	4271799	-1.38142	0.000863595	Hypo
Ovgp1	3	transcript:ENSMUST00000000573	105987125	105987423	-1.381	0.00572217	Hypo
Zfp551	7	transcript:ENSMUST00000080348	12416730	12417207	-1.37794	0.00719415	Hypo
Slc27a6	18	transcript:ENSMUST00000025500	58556376	58556706	-1.37087	0.0357838	Hypo
Gm43123	5	transcript:ENSMUST00000201893	135616849	135616910	-1.36585	0.0137814	Hypo
Tshz3	7	transcript:ENSMUST00000021641	36770884	36770945	-1.35675	0.0147528	Hypo
Mvb12b	2	transcript:ENSMUST00000041555	33730012	33730103	-1.35588	0.00110113	Hypo
Wasl	6	transcript:ENSMUST00000031695	24619435	24619556	-1.35557	0.00442793	Hypo
Ndufaf1	2	transcript:ENSMUST00000110801	119660635	119662644	-1.35475	0.028661	Hypo
Sp5	2	transcript:ENSMUST00000100043	70476918	70477219	-1.3528	0.0199331	Hypo
Dchs2	3	transcript:ENSMUST00000191829	83356010	83356221	-1.35009	0.0326535	Hypo
BC021891	8	transcript:ENSMUST00000034316	125942085	125942176	-1.34949	0.0141777	Hypo
Accs	2	transcript:ENSMUST00000111246	93833526	93833737	-1.34203	0.0204955	Hypo
Nhs	X	transcript:ENSMUST00000087085	161840652	161840803	-1.34114	0.0399413	Hypo
Gm42675	5	transcript:ENSMUST00000197552	13550635	13551652	-1.33757	0.0421022	Hypo
Gm42436	3	transcript:ENSMUST00000198804	41005099	41005280	-1.33149	0.0456489	Hypo
Ap5s1	2	transcript:ENSMUST00000153097	131212596	131212716	-1.33062	0.0345976	Hypo
Zfp128	7	transcript:ENSMUST00000144578	12890097	12890398	-1.3301	0.0135391	Hypo
Cux2	5	transcript:ENSMUST00000111752	121884029	121884763	-1.32859	0.0296664	Hypo
Lrat	3	transcript:ENSMUST00000029632	82895627	82895837	-1.31184	0.00648202	Hypo
4933431K14Rik	9	transcript:ENSMUST00000195799	85749899	85749959	-1.31122	0.0399583	Hypo
Ttn	2	transcript:ENSMUST00000011934	76967110	76968441	-1.31104	0.0155105	Hypo
Zfp518b	5	transcript:ENSMUST00000179555	38668722	38668843	-1.30998	0.0205544	Hypo
Unc13b	4	transcript:ENSMUST00000207569	43173096	43173696	-1.30868	0.030214	Hypo
Gm43482	5	transcript:ENSMUST00000202797	129965192	129965281	-1.30398	0.0290114	Hypo
Gm42841	3	transcript:ENSMUST00000199806	56128892	56128952	-1.29934	0.044311	Hypo
Unc13b	4	transcript:ENSMUST00000207569	43175313	43175613	-1.2951	0.0383137	Hypo
Apex2	X	transcript:ENSMUST00000112725	150521673	150521884	-1.29429	0.0121441	Hypo
Il1bos	2	transcript:ENSMUST00000168775	129374466	129374705	-1.28603	0.0498437	Hypo
Sdr42e1	8	transcript:ENSMUST00000037955	117663249	117663429	-1.27681	0.049537	Hypo
Fam19a5	15	transcript:ENSMUST00000068088	87757539	87757839	-1.27657	0.0199447	Hypo
Mtss1l	8	transcript:ENSMUST00000052457	110741101	110741191	-1.27477	0.00741931	Hypo
Fbxo33	12	transcript:ENSMUST00000043204	59219425	59219486	-1.25979	0.0423305	Hypo
Pycr1	11	transcript:ENSMUST00000170556	120643550	120643680	-1.25436	0.0434743	Hypo
Arhgef4	1	transcript:ENSMUST00000159747	34721898	34722049	-1.25403	0.0271996	Hypo
Fam19a5	15	transcript:ENSMUST00000068088	87757539	87757750	-1.2524	0.0286371	Hypo
Grpr	X	transcript:ENSMUST00000033730	163513903	163549677	-1.25185	0.0498025	Hypo
Pcdhb20	18	transcript:ENSMUST00000052179	37506446	37506686	-1.24885	0.0355461	Hypo
Gbgt1	2	transcript:ENSMUST00000163121	28505088	28505237	-1.24705	0.0322932	Hypo
Kifc2	15	transcript:ENSMUST00000004294	76667537	76667627	-1.24332	0.0297161	Hypo
Tet1	10	transcript:ENSMUST00000050826	62840370	62878209	-1.24308	0.0144637	Hypo
Bmp2	2	transcript:ENSMUST00000028836	133561600	133561840	-1.23677	0.00552457	Hypo
Zfat	15	transcript:ENSMUST00000162054	68179863	68179953	-1.23311	0.0236136	Hypo
Tshz3	7	transcript:ENSMUST00000021641	36770824	36770975	-1.22825	0.0136179	Hypo
Brca2	5	transcript:ENSMUST00000044620	150536080	150536650	-1.22308	0.0444735	Hypo
Fcgbp	7	transcript:ENSMUST00000138392	28075282	28085306	-1.22015	0.0232253	Hypo
Ocstamp	2	transcript:ENSMUST00000029213	165395887	165395978	-1.21376	0.0324601	Hypo
Angptl8	9	transcript:ENSMUST00000058777	21835718	21835808	-1.21365	0.0205948	Hypo
BC025920	10	transcript:ENSMUST00000119492	81609357	81609507	-1.20349	0.0289749	Hypo
2610012C04Rik	1	transcript:ENSMUST00000193434	135481033	135481093	-1.19822	0.0375717	Hypo
St7l	3	transcript:ENSMUST00000059271	104928001	104928211	-1.19807	0.0467842	Hypo
1110002E22Rik	3	transcript:ENSMUST00000163080	138048998	138067388	-1.19679	0.0416734	Hypo
Nfe2l3	6	transcript:ENSMUST00000005103	51457754	51457814	-1.19224	0.0313983	Hypo
4933400F21Rik	1	transcript:ENSMUST00000186098	89650857	89655103	-1.18987	0.00777885	Hypo
Urb2	8	transcript:ENSMUST00000034457	124028551	124028731	-1.18949	0.0350891	Hypo
N4bp2	5	transcript:ENSMUST00000201489	65790718	65790868	-1.17955	0.0317654	Hypo
Lrrc8e	8	transcript:ENSMUST00000207770	4231207	4231327	-1.17176	0.0449222	Hypo
Mfap3l	8	transcript:ENSMUST00000161421	60632826	60633007	-1.15746	0.0216456	Hypo
Nkpd1	7	transcript:ENSMUST00000207576	19524163	19524818	-1.15603	0.0276919	Hypo
Cacna1a	8	transcript:ENSMUST00000121390	84566202	84567697	-1.15423	0.0384163	Hypo
Tbc1d8b	X	transcript:ENSMUST00000096313	139752805	139752956	-1.15081	0.0184327	Hypo
Pcdhb20	18	transcript:ENSMUST00000052179	37505608	37505879	-1.14886	0.0249411	Hypo
4930513N10Rik	8	transcript:ENSMUST00000145562	95810186	95821608	-1.14698	0.00172349	Hypo
Zbtb20	16	transcript:ENSMUST00000079441	43236024	43247380	-1.14278	0.00854351	Hypo
Plce1	19	transcript:ENSMUST00000182481	38716896	38717167	-1.12999	0.00833045	Hypo
BC021891	8	transcript:ENSMUST00000034316	125937301	125938824	-1.12339	0.0235192	Hypo
Zfp14	7	transcript:ENSMUST00000207873	30037825	30038276	-1.11796	0.0250251	Hypo
E430024P14Rik	17	transcript:ENSMUST00000160177	7881704	7881855	-1.11741	0.0466597	Hypo
Rnf135	11	transcript:ENSMUST00000017839	80184176	80184236	-1.11677	0.0217411	Hypo
St6gal1	16	transcript:ENSMUST00000023601	23224739	23224950	-1.11599	0.0437903	Hypo
Tacr1	6	transcript:ENSMUST00000032122	82559835	82560044	-1.1146	0.00434855	Hypo
Ift122	6	transcript:ENSMUST00000112923	115882690	115882781	-1.11432	0.0264559	Hypo
Chrna10	7	transcript:ENSMUST00000084830	102116469	102116798	-1.11027	0.0197221	Hypo
Plce1	19	transcript:ENSMUST00000182481	38716896	38717017	-1.10509	0.047343	Hypo
Cutal	2	transcript:ENSMUST00000113068	34890287	34890466	-1.10208	0.0295908	Hypo
Tacr1	6	transcript:ENSMUST00000032122	82559835	82560015	-1.10169	0.00511795	Hypo
Zfp119a	17	transcript:ENSMUST00000079642	55865247	55865307	-1.09683	0.0472356	Hypo
Pard3bos1	1	transcript:ENSMUST00000138535	61768184	61768273	-1.09675	0.0409906	Hypo
Gm20531	6	transcript:ENSMUST00000174861	124737562	124737622	-1.09621	0.0496581	Hypo
Atg4b	1	transcript:ENSMUST00000027502	93789710	93789861	-1.08986	0.0253914	Hypo
Pja1	X	transcript:ENSMUST00000113792	99466332	99466512	-1.0866	0.0118142	Hypo
Kctd12b	X	transcript:ENSMUST00000039424	153689250	153689580	-1.08527	0.0150386	Hypo
A130071D04Rik	1	transcript:ENSMUST00000194467	138165409	138165469	-1.08456	0.00120507	Hypo
Zfat	15	transcript:ENSMUST00000162054	68179803	68179953	-1.08434	0.0378214	Hypo
BC021891	8	transcript:ENSMUST00000034316	125942085	125942296	-1.08227	0.0395233	Hypo
Cbr4	8	transcript:ENSMUST00000034058	61506066	61506425	-1.07869	0.0379852	Hypo
Mthfsd	8	transcript:ENSMUST00000047282	121093182	121093512	-1.07725	0.0255676	Hypo
Tab3	X	transcript:ENSMUST00000048250	85614149	85614540	-1.06815	0.0465279	Hypo
Fastkd1	2	transcript:ENSMUST00000073152	69702614	69702794	-1.0642	0.0274331	Hypo
Arhgap27os3	11	transcript:ENSMUST00000124462	103349404	103349614	-1.06113	0.0167582	Hypo
P4ha3	7	transcript:ENSMUST00000057023	100319130	100319490	-1.05933	0.0136689	Hypo
Fam83e	7	transcript:ENSMUST00000129507	45722320	45722381	-1.05507	0.0216839	Hypo
Arhgef4	1	transcript:ENSMUST00000159747	34724086	34724327	-1.05075	0.045796	Hypo
Plp1	X	transcript:ENSMUST00000033800	136822730	136822910	-1.05062	0.0327865	Hypo
Arhgap27os3	11	transcript:ENSMUST00000124462	103348144	103348205	-1.05062	0.0191249	Hypo
Nlgn3	X	transcript:ENSMUST00000118111	101320211	101320422	-1.04817	0.036501	Hypo
Agbl2	2	transcript:ENSMUST00000170320	90801680	90803053	-1.04782	0.0183643	Hypo
Mios	6	transcript:ENSMUST00000040017	8214905	8215085	-1.04565	0.0474021	Hypo
Meox2	12	transcript:ENSMUST00000041183	37108897	37109077	-1.04343	0.0165483	Hypo
Gm44570	7	transcript:ENSMUST00000208858	81610527	81611231	-1.04339	0.049826	Hypo
Gm44557	7	transcript:ENSMUST00000205557	79300513	79300633	-1.0426	0.0165211	Hypo
Pak4	7	transcript:ENSMUST00000108283	28564923	28565014	-1.0405	0.0123869	Hypo
4921536K21Rik	11	transcript:ENSMUST00000020712	3888021	3888260	-1.03599	0.0295678	Hypo
Gm15895	8	transcript:ENSMUST00000157018	110807388	110807477	-1.03203	0.0255056	Hypo
Cep95	11	transcript:ENSMUST00000103068	106814698	106814756	-1.02889	0.0325809	Hypo
Arhgap27os3	11	transcript:ENSMUST00000124462	103349374	103349614	-1.02308	0.0208828	Hypo
Gm37621	9	transcript:ENSMUST00000194716	101121991	101122231	-1.02278	0.0200752	Hypo
Kif15	9	transcript:ENSMUST00000040717	123009893	123011688	-1.01787	0.0321879	Hypo
Zfp607a	7	transcript:ENSMUST00000205715	27878342	27878463	-1.00443	0.0443131	Hypo
Gan	8	transcript:ENSMUST00000162997	117215276	117215397	-1.00274	0.0162284	Hypo
