# Supplementary material for: Comprehensive analysis of m6A modification in lipopolysaccharide-induced acute lung injury in mice
Source: Mol Med. 2024 Jan 22;30:14. doi: 10.1186/s10020-024-00782-2 (PMC10804706; doi:10.1186/s10020-024-00782-2)
Supplement: Supplementary file 2 — Supplementary Material 2 [file 10020_2024_782_MOESM2_ESM.xlsx]

## Sheet: Sheet1
Name	Log2FC	P-value	Up/Down
Cyp26b1	4.02132	0.0342338	Up
Clec1a	3.6599	0.0155077	Up
Calcrl	3.61128	0.006669	Up
Apol7c	3.60995	0.0155959	Up
Spon2	3.49252	0.0247052	Up
Gm45102	3.3599	0.00927023	Up
Glp1r	3.35099	0.0124014	Up
Mir1903	3.18384	0.00225041	Up
D030025P21Rik	3.17908	2.79181e-05	Up
Cav1	3.13285	0.011094	Up
Rasgrf2	3.06069	0.0183796	Up
Tmem132c	2.96123	0.0106067	Up
Clec9a	2.95882	0.0380382	Up
4930447N08Rik	2.95335	0.00476645	Up
Mmrn2	2.9447	0.00068734	Up
Abca8a	2.93889	0.0347878	Up
Gm36569	2.90065	0.00163558	Up
Pcdh12	2.81133	0.0324359	Up
Gm15419	2.7805	2.13768e-06	Up
Pdgfd	2.72665	0.0187684	Up
Col6a3	2.72662	0.000639986	Up
Arhgap20	2.72507	0.0237626	Up
Gm9913	2.72017	3.70866e-07	Up
Ptgfr	2.71348	0.0427616	Up
Piezo2	2.69604	0.0101043	Up
Synm	2.69603	0.0227562	Up
Apol7d	2.6786	3.06511e-05	Up
Sdpr	2.66811	0.021319	Up
Hmcn1	2.60809	0.0156058	Up
Gm16104	2.59716	7.60554e-05	Up
Itga8	2.59715	0.0354521	Up
Abcb1a	2.49756	0.0025733	Up
AC125167.1	2.49218	3.34175e-06	Up
Arhgef10	2.46405	0.00133941	Up
Ptprg	2.45734	0.000609969	Up
Gm29491	2.44671	0.0117089	Up
Gm26719	2.43253	0.00136071	Up
Armcx4	2.42693	0.00103732	Up
Col14a1	2.42076	0.000372591	Up
Gm11651	2.4194	0.000561165	Up
She	2.41936	0.000544984	Up
Adh1	2.40214	0.0334305	Up
Adamts17	2.39222	0.0116688	Up
Limch1	2.37796	0.00266097	Up
Gm13063	2.37175	1.23432e-05	Up
Cd248	2.36986	0.00823176	Up
Lama1	2.36602	6.46521e-05	Up
Gm15541	2.34018	1.41904e-05	Up
Tln2	2.3391	0.00708943	Up
Gm26574	2.33127	0.000208909	Up
Rgs6	2.33026	0.0374488	Up
Fam198b	2.31761	0.00702868	Up
Gria1	2.31662	0.030808	Up
Dact3	2.31399	0.024828	Up
Adam12	2.30636	0.00362137	Up
Lama3	2.29908	6.25162e-05	Up
Gm10532	2.28982	1.1967e-05	Up
Gm9869	2.27781	0.000234654	Up
Gm16559	2.25811	0.0330365	Up
Fgf10	2.25609	0.010375	Up
Gm16350	2.24956	0.00915154	Up
Zfp366	2.22279	0.000972439	Up
Ppp1r16b	2.21769	0.0130594	Up
Gm17473	2.21101	0.0237926	Up
Gm37446	2.20442	0.00501056	Up
Tspan7	2.1949	0.0211287	Up
Pcdhb12	2.15974	0.00772705	Up
Col4a3	2.15376	5.0839e-05	Up
Zfpm2	2.14469	0.00320548	Up
Adgrl3	2.13875	0.00100608	Up
Clec11a	2.1385	0.00291167	Up
Scube2	2.13614	0.00953865	Up
Kif26a	2.13557	0.0152516	Up
Ace	2.13235	0.00081463	Up
Abca9	2.12651	0.0320555	Up
Prickle1	2.12636	0.0094125	Up
Apln	2.11063	0.0189825	Up
Fgd5	2.0984	0.000765026	Up
Angptl2	2.09519	0.0057087	Up
Rasgrp3	2.09222	0.0355978	Up
Nrp1	2.09176	0.010843	Up
Myzap	2.08551	0.00225939	Up
Mir5114	2.08008	0.000769656	Up
Gm12523	2.07978	0.000817716	Up
Fabp1	2.07854	0.00199235	Up
Plcb1	2.07761	0.000460267	Up
Utrn	2.07729	8.31179e-05	Up
Cd36	2.07667	0.001959	Up
Dnm1	2.07174	0.0179093	Up
Pcdh18	2.06781	0.0132593	Up
Amph	2.06452	0.0423902	Up
Dach1	2.04667	0.014675	Up
Myh10	2.0462	0.0175844	Up
Gap43	2.04104	0.00928329	Up
Soga1	2.03371	0.000195666	Up
Ephb4	2.0335	0.00060379	Up
Klf12	2.02419	0.0125465	Up
Gm15851	2.00998	0.000261242	Up
Col4a5	2.00382	0.000219126	Up
BC037039	2.00042	2.16584e-07	Up
Erc2	1.99741	0.000402749	Up
Col4a1	1.99201	4.04164e-05	Up
Vegfd	1.98149	0.0425222	Up
Gm13583	1.98091	0.00033466	Up
Pde5a	1.97868	0.016827	Up
Bmp6	1.97507	0.0379268	Up
Krt80	1.97404	0.000512779	Up
Pde10a	1.97344	0.00272496	Up
Ncald	1.97035	0.0127838	Up
Akap5	1.96899	0.0110023	Up
Syt15	1.96279	0.000448045	Up
Slc6a2	1.9538	0.0273947	Up
Vash1	1.95228	0.000201175	Up
Cdh6	1.9519	0.00825968	Up
Fzd2	1.94397	0.0035474	Up
Col5a1	1.93935	0.00110713	Up
Gm42686	1.93666	0.0101805	Up
1700001G11Rik	1.92369	0.000534515	Up
Slc27a6	1.92296	0.00520146	Up
Gm26889	1.91973	0.0361044	Up
Col4a2	1.9194	2.28361e-05	Up
Samd5	1.91567	0.00374706	Up
Itga6	1.91414	1.6314e-05	Up
Adgrl2	1.90924	5.70042e-06	Up
Prkg2	1.90639	0.0137699	Up
Cd93	1.90294	0.00130895	Up
Tek	1.8953	0.0147298	Up
Col1a2	1.89307	0.000243306	Up
Bdkrb2	1.88521	0.000920686	Up
Lama2	1.87835	0.00133551	Up
Bnc2	1.87615	0.00131081	Up
Sox17	1.87545	0.0298748	Up
Elk3	1.87059	0.00360818	Up
Gm44085	1.86594	2.33881e-06	Up
Amot	1.86282	0.00118408	Up
9330121J05Rik	1.86014	3.33687e-05	Up
Egfem1	1.85799	0.0001261	Up
Mfsd7c	1.85339	8.4777e-05	Up
Nrxn1	1.85227	0.00102584	Up
Sh3tc2	1.84918	0.0276706	Up
Nckap5	1.84668	0.00960428	Up
Ccdc85a	1.84233	0.00267421	Up
Nr5a2	1.84033	0.00177325	Up
Dchs1	1.83706	0.00166176	Up
Gm15849	1.8359	0.00125822	Up
D430019H16Rik	1.83438	0.0223062	Up
Reln	1.83204	0.000274493	Up
Gm45449	1.82853	0.00444937	Up
A130051J06Rik	1.82739	4.82021e-06	Up
Ttc28	1.82659	0.00408821	Up
Maoa	1.82523	0.0130646	Up
Gm4131	1.82319	0.000346465	Up
Gm15645	1.81982	0.00737229	Up
Raver2	1.81748	0.019048	Up
A930012L18Rik	1.81326	0.0185588	Up
Hipk2	1.81235	5.99612e-06	Up
Gm17110	1.81038	0.000444372	Up
Veph1	1.80484	0.0133482	Up
Meox2	1.79664	0.0372965	Up
Tnfrsf19	1.78566	0.0435108	Up
Ptprb	1.78332	0.00421339	Up
Erc1	1.77787	6.04779e-06	Up
Sema3c	1.7772	0.0469712	Up
Gm13179	1.77717	0.000891559	Up
Rem1	1.77345	0.0389727	Up
Sptbn1	1.75759	0.000207321	Up
Mcc	1.75584	0.0143744	Up
Gm5069	1.7542	0.00891403	Up
Rassf8	1.75315	0.00102126	Up
9430020K01Rik	1.74943	0.000577778	Up
Aff2	1.74908	0.000872935	Up
4930500M09Rik	1.74544	0.00860077	Up
Col5a2	1.74534	0.00205455	Up
Gm26714	1.74135	0.017731	Up
Tmeff1	1.74108	0.032116	Up
Dll4	1.73808	0.00444744	Up
Afap1l1	1.72865	0.00612312	Up
Vipr2	1.72429	0.0356239	Up
1810008B01Rik	1.72341	0.000107491	Up
Tlr5	1.71657	0.00773297	Up
Sdk1	1.71106	0.000363231	Up
Plvap	1.7104	0.00624489	Up
Gcom1	1.70737	0.00385296	Up
Gm43592	1.70594	0.000478331	Up
Itga1	1.70143	0.000456052	Up
Pdzd2	1.70137	0.00117617	Up
Sema6a	1.69935	0.0122257	Up
Kcnh1	1.69675	0.0135291	Up
Hip1	1.69618	0.00158419	Up
RP23-106I21.5	1.69517	0.000342962	Up
Cxx1b	1.69418	0.00656004	Up
1810011O10Rik	1.69214	0.0198048	Up
Arhgef12	1.69068	0.000460873	Up
Gm10645	1.68985	0.0018644	Up
Gulp1	1.68632	0.0492678	Up
Cyth3	1.68511	8.77034e-05	Up
4932441J04Rik	1.68244	0.0123537	Up
Prrg1	1.68226	0.011988	Up
Myo10	1.67944	9.64019e-06	Up
Phex	1.67876	0.00152731	Up
Podxl	1.67677	0.00536343	Up
Slc8a1	1.67449	0.00871555	Up
Gm2366	1.66941	0.000745124	Up
Gm43573	1.66817	0.000488384	Up
Cdh4	1.6652	0.00699364	Up
Mir6950	1.66165	0.00947378	Up
Casc4	1.65955	0.0106546	Up
Ddah1	1.658	0.000426404	Up
Angpt1	1.65528	0.0391494	Up
Siglecf	1.65458	0.00309753	Up
Pcdhb18	1.64774	0.00101318	Up
Gm42839	1.64684	0.000129655	Up
Rapgef5	1.64608	0.000195079	Up
Pecam1	1.6432	0.00451663	Up
Robo2	1.6421	0.0200604	Up
Gm43278	1.63414	0.00246571	Up
Clec4n	1.63179	0.0012134	Up
Adgrl4	1.63033	0.0010651	Up
Gm13387	1.62792	0.0145891	Up
Arhgap28	1.62688	0.00178515	Up
2810025M15Rik	1.62497	0.0337463	Up
Gm13256	1.62061	0.0142891	Up
Gm42934	1.62038	0.00629746	Up
Nrp2	1.61677	3.14084e-05	Up
Sardh	1.61561	0.000178531	Up
Il17rd	1.61521	0.000581277	Up
Tjp1	1.61289	2.33741e-05	Up
Kdr	1.60715	0.0172443	Up
Gm27530	1.60627	0.000812643	Up
Cmklr1	1.60386	0.000130161	Up
Srpx	1.60324	0.0036594	Up
Gm43909	1.60132	0.000470129	Up
Glt8d2	1.60084	0.00743857	Up
Ston1	1.5941	9.45507e-05	Up
Tspan9	1.59022	0.00170972	Up
Prkg1	1.58982	0.00637066	Up
Mir7010	1.5883	0.0104086	Up
Gm2238	1.5779	0.00027568	Up
Gm26674	1.57781	5.91421e-05	Up
Gm17276	1.57545	0.00131234	Up
Hgf	1.57503	3.81365e-05	Up
Col1a1	1.57453	0.000762432	Up
Ccl9	1.57231	0.0186624	Up
Scn3a	1.57093	0.024963	Up
Armcx1	1.56823	0.00930289	Up
Daam1	1.56596	4.41854e-05	Up
Mir8101	1.5656	0.00119326	Up
Sorbs1	1.56207	0.00174121	Up
Hpgd	1.55798	0.0418522	Up
Thbd	1.55594	0.0296195	Up
E130304I02Rik	1.55551	0.00109311	Up
Adcy9	1.55472	0.00120927	Up
Nid1	1.55396	0.00011216	Up
Colec12	1.55026	0.00114296	Up
Fmnl3	1.55001	3.87173e-05	Up
Gipc3	1.54763	0.00553062	Up
Gm26811	1.54757	0.0093754	Up
Sema5a	1.54592	0.0036259	Up
Gm26775	1.54314	0.00627204	Up
Gm26843	1.54199	4.72672e-05	Up
Rasal2	1.53678	0.00438482	Up
Gm20319	1.53547	2.60553e-05	Up
Tnfsf15	1.53497	0.00467989	Up
Icam2	1.53215	0.0121702	Up
Nfic	1.53207	0.000251042	Up
1500015A07Rik	1.53055	0.00881539	Up
Gm9985	1.52938	0.0151788	Up
Mmp28	1.52881	0.00381781	Up
Fam13c	1.52243	0.00179568	Up
2310016G11Rik	1.52213	0.000108919	Up
Pgm5	1.52208	0.0427995	Up
Tmem44	1.51853	0.0384852	Up
Disc1	1.51624	0.00629794	Up
Gm9845	1.51508	0.000439075	Up
Mxra7	1.51477	0.0307528	Up
Evc	1.51268	0.0236987	Up
Gm26899	1.5109	1.17203e-05	Up
Aif1l	1.50844	0.0403816	Up
Mfap2	1.507	0.0172308	Up
Runx1t1	1.50435	0.0318064	Up
Zeb1	1.50371	0.000231567	Up
Sptan1	1.49963	1.79279e-05	Up
Gm14207	1.49947	0.00821269	Up
Gm9870	1.49939	8.308e-05	Up
4932430I15Rik	1.49891	0.00195177	Up
Plekhh2	1.49785	0.0154677	Up
Bend6	1.49429	0.0076715	Up
Pcdhb9	1.49414	0.00279335	Up
RP23-342N3.1	1.49256	0.045178	Up
Xpnpep2	1.491	0.0147658	Up
Sort1	1.49061	0.000154267	Up
Enpep	1.48883	0.00386537	Up
4930513N10Rik	1.48483	0.000130381	Up
Thsd7a	1.48408	0.00216184	Up
Gm33248	1.48345	0.0267732	Up
Fbn1	1.48106	1.70368e-06	Up
C630004M23Rik	1.48101	0.000570646	Up
Col12a1	1.4791	0.000605794	Up
Clstn2	1.47843	0.000621451	Up
Hspa12b	1.47723	0.00148479	Up
Col4a4	1.47495	0.000850074	Up
Gm15511	1.47453	0.000971703	Up
Samd4	1.47281	0.00196136	Up
0610039K10Rik	1.47266	5.37561e-06	Up
Efcc1	1.47255	0.0455959	Up
Tbc1d5	1.46749	9.85925e-06	Up
Thsd1	1.46653	0.00885079	Up
Mir5129	1.46602	0.000661126	Up
Lamc1	1.46354	6.15815e-06	Up
Wscd1	1.46309	0.047107	Up
Col3a1	1.46162	0.000425675	Up
Zfp521	1.45819	0.00138503	Up
Gm21989	1.45799	1.13172e-05	Up
Phactr2	1.45592	0.000532262	Up
Luzp1	1.45534	6.70598e-06	Up
Adgre4	1.45404	0.0277693	Up
Pcdhb16	1.44893	0.0203523	Up
Bmpr2	1.44858	0.000150703	Up
Gm11096	1.44704	0.0254674	Up
Cdk14	1.4458	0.00812779	Up
Igsf10	1.44555	0.00373264	Up
Mid2	1.44487	0.00515617	Up
Mroh8	1.44457	0.000631667	Up
Fez1	1.4436	0.0333918	Up
Ccdc85c	1.44211	0.00114676	Up
Ptrf	1.44198	0.0273935	Up
Fbln2	1.44157	0.00957724	Up
Mir1966	1.4365	0.000347894	Up
1700084E18Rik	1.43311	0.00130305	Up
Mctp1	1.43081	0.000281665	Up
Rprd1b	1.43038	0.0124999	Up
2310068J16Rik	1.43036	0.00805987	Up
Itm2a	1.42765	0.000244357	Up
Mrc2	1.42688	0.0435648	Up
3110021N24Rik	1.42523	0.00012958	Up
Ctif	1.42513	9.57596e-05	Up
Gm36992	1.4248	0.000515723	Up
Gm14066	1.42304	0.00167125	Up
Pknox2	1.42182	0.00455413	Up
Impdh1	1.41393	0.0397092	Up
Tspan12	1.41099	0.0154297	Up
Prrc2b	1.41067	0.000114907	Up
Mmrn1	1.41031	5.87621e-05	Up
Cd163	1.40594	0.000601934	Up
Zmiz1os1	1.405	0.00107786	Up
Gm43646	1.40452	0.000445218	Up
Ednrb	1.40357	0.0459793	Up
Efnb2	1.4021	0.00849806	Up
Gm15958	1.40164	0.0047972	Up
Rcn1	1.4003	0.000185336	Up
Gm38391	1.39732	0.00211093	Up
Notch3	1.39664	0.00141871	Up
Crim1	1.39456	0.00170342	Up
Pea15a	1.3924	0.0118091	Up
Cbfa2t3	1.3904	0.023785	Up
Arhgef26	1.39033	0.000213079	Up
Plxna1	1.38871	0.0138517	Up
Wnt7a	1.38746	0.0293227	Up
Wisp1	1.38653	0.0274754	Up
Gm42906	1.38566	0.00193052	Up
Scube1	1.3849	0.00522773	Up
Gm26888	1.38417	0.00288214	Up
Galnt10	1.38256	6.57789e-05	Up
Reck	1.38157	0.00992857	Up
Cdr2l	1.37531	0.00123201	Up
Pappa2	1.37521	0.0224054	Up
Col6a2	1.37418	1.60267e-05	Up
Epb41l3	1.37397	0.0109483	Up
Vgll3	1.37122	0.0374312	Up
Hykk	1.36969	0.0493782	Up
Gm15991	1.3668	0.0239924	Up
Scn7a	1.36488	0.0488577	Up
Uprt	1.36416	0.000538835	Up
Ppfibp1	1.36176	5.07782e-05	Up
Itga2	1.35943	0.000286088	Up
Lhx6	1.35882	0.0184285	Up
Vcl	1.35724	3.82099e-05	Up
Lrp5	1.35698	2.55514e-05	Up
Cd34	1.35541	0.00566766	Up
G630022F23Rik	1.35427	0.00662432	Up
Gja5	1.35189	0.0464694	Up
Shroom4	1.35151	0.00350177	Up
Nos1ap	1.35064	0.0028039	Up
Ptpn14	1.35041	0.000315701	Up
Atp7a	1.34987	9.22823e-05	Up
Slc9a3r2	1.34888	0.0208725	Up
2023-09-04	1.34841	0.0443916	Up
Robo1	1.34826	0.00278495	Up
Cidec	1.34438	0.0199969	Up
Cav2	1.34254	0.0355475	Up
Gm12915	1.33976	0.0048452	Up
Tro	1.33961	0.00213792	Up
Gm13449	1.33861	0.00672229	Up
Slc39a2	1.3374	0.0454439	Up
Tmtc1	1.33665	0.00192992	Up
Pcyox1	1.33423	0.000221291	Up
Hmbox1	1.33383	0.00183274	Up
Prune2	1.33329	0.000633993	Up
Svep1	1.33257	0.000980279	Up
Exoc6b	1.3322	3.87385e-06	Up
Gm44649	1.33155	0.000237501	Up
Nynrin	1.33062	0.000439931	Up
Gm26663	1.33056	0.00197611	Up
Epb41l2	1.32768	0.000271149	Up
Stxbp1	1.32615	0.000311505	Up
Tm4sf1	1.32315	0.00710489	Up
Prkch	1.32273	6.75817e-05	Up
Vstm2a	1.32223	0.00470075	Up
Loxl2	1.32187	0.00140554	Up
Gm11223	1.31973	0.0204626	Up
Prelp	1.3161	0.00117186	Up
Cilp	1.31571	0.0467995	Up
Gm16054	1.3155	0.0151041	Up
Cdkl5	1.31407	0.0330041	Up
Pde3a	1.3102	0.000707281	Up
App	1.30999	8.36374e-05	Up
Nsg1	1.30988	0.00408688	Up
Gm44123	1.30888	0.00086023	Up
Mir7025	1.3065	0.000815894	Up
Eln	1.30643	0.0183508	Up
Gm44573	1.30565	0.00317882	Up
Ankrd50	1.30465	0.00410971	Up
Dip2c	1.30368	0.000173722	Up
Fstl1	1.3032	0.00139075	Up
Ppfia2	1.30309	0.0113019	Up
Glg1	1.30193	1.94143e-05	Up
Cald1	1.3016	7.95025e-05	Up
Gfod1	1.30081	0.0134253	Up
Unc5c	1.30031	0.00349903	Up
L3hypdh	1.30009	0.0446589	Up
Dlc1	1.29939	0.00843621	Up
Mpdz	1.29879	0.00773145	Up
Apba1	1.29756	0.00432693	Up
Abcd2	1.29672	0.000179455	Up
Maml2	1.29653	0.00204509	Up
Plce1	1.29452	0.00471419	Up
Myh9	1.29316	0.000121864	Up
Gm45212	1.29279	0.00194494	Up
Adamts12	1.29233	0.0038565	Up
Pank3	1.29186	2.91765e-05	Up
Fam107a	1.29178	0.0412813	Up
Gm18190	1.29035	0.0269134	Up
Tie1	1.28977	0.0383195	Up
A830035A12Rik	1.28921	0.00099873	Up
Cdh11	1.28901	0.00560165	Up
RP23-421N20.4	1.28797	0.000877426	Up
Pxdn	1.28679	1.52185e-05	Up
Ano1	1.28673	0.0173193	Up
Flrt3	1.28584	0.00419115	Up
Lama4	1.28322	1.59351e-05	Up
Gm15650	1.28322	0.000118236	Up
Zfp41	1.28255	0.00274701	Up
Mme	1.28216	0.00673405	Up
Lrp2	1.28075	0.00302648	Up
4930537H20Rik	1.27736	0.0089888	Up
Fads2	1.2769	0.0010499	Up
Scara5	1.27572	0.0134255	Up
Gm2058	1.27425	0.00281866	Up
Ehd4	1.27399	0.00986196	Up
Olfml3	1.27386	0.00469181	Up
Ctnnd1	1.27345	5.7094e-05	Up
Gm42836	1.27267	0.0075161	Up
Hecw2	1.27255	0.000760132	Up
Cdc42ep1	1.2702	0.000426249	Up
Il1rap	1.26511	2.31284e-05	Up
Ppard	1.2646	0.00115239	Up
Sparcl1	1.26405	0.00488942	Up
2810002D19Rik	1.26342	6.42571e-05	Up
Gm13571	1.26232	0.00421449	Up
Cdk19os	1.26212	0.00220748	Up
Scarb1	1.25719	1.70382e-05	Up
2900026A02Rik	1.25616	6.74149e-05	Up
Itgae	1.25532	0.0366095	Up
Itgax	1.25525	0.000190666	Up
Tcn2	1.25462	0.00201846	Up
Atrnl1	1.2537	5.45328e-05	Up
Palm	1.2524	0.00587	Up
Sh3pxd2a	1.24949	6.31675e-05	Up
Ppm1f	1.24669	0.00159564	Up
Pcdhb19	1.24622	0.0014282	Up
Dock4	1.24608	0.00822839	Up
Tmem136	1.24496	0.0147961	Up
Arhgef15	1.24403	0.0327992	Up
Dact1	1.24382	0.000282294	Up
Clstn1	1.24129	0.00270474	Up
Aspn	1.24004	0.026878	Up
Fut10	1.23831	0.0160148	Up
Adcy2	1.23367	0.0182077	Up
Kif13b	1.23363	0.000120613	Up
Emid1	1.23205	0.00988882	Up
Gm25238	1.23175	0.00521302	Up
Chn1os1	1.23019	0.0118286	Up
Pcdh20	1.22993	0.00508085	Up
Mdfic	1.22897	6.02494e-05	Up
Mxra8os	1.22838	0.00104967	Up
Gm42809	1.22794	0.00382139	Up
Dock1	1.22722	6.82721e-05	Up
RP23-331E5.5	1.22684	0.0174873	Up
Specc1l	1.22547	0.00114733	Up
Gm13554	1.22486	0.00903747	Up
Pola1	1.22435	0.000269335	Up
Kcnn3	1.22398	0.00577182	Up
Gm37563	1.22263	0.000438068	Up
Cdh5	1.22176	0.0026638	Up
Col16a1	1.22172	0.00170618	Up
Gm43422	1.22139	0.00112384	Up
C530008M17Rik	1.2208	0.00248093	Up
Gm20402	1.21985	0.000560342	Up
Sgcd	1.21952	0.00533993	Up
Ntn1	1.21651	0.00282261	Up
Wwtr1	1.21629	0.000104373	Up
Rapgef2	1.21502	1.8541e-05	Up
Col4a6	1.21397	0.0121527	Up
Arhgap31	1.21349	5.56844e-05	Up
Gm37013	1.21339	0.000993264	Up
Gm37388	1.21339	0.000993264	Up
Gm26679	1.2131	0.000492717	Up
Zfpm1	1.2129	0.00391453	Up
Pitpnc1	1.21282	0.00767982	Up
Reps2	1.21134	0.0288989	Up
Gm17305	1.20748	0.00101778	Up
Gm28635	1.2071	6.07486e-05	Up
Trabd2b	1.20693	0.00573079	Up
Fn1	1.20653	5.17263e-05	Up
Smurf2	1.20497	0.000453581	Up
Capn5	1.20376	0.00024794	Up
Ecm2	1.20371	0.0372476	Up
Lrch2	1.20294	0.000996905	Up
Capn6	1.20187	0.00912925	Up
Gm15270	1.20104	0.000865455	Up
Uaca	1.20085	0.00508393	Up
Sdc3	1.20067	1.59655e-05	Up
Gm10642	1.19949	0.000916749	Up
Ptprd	1.19643	0.0217207	Up
4930535I16Rik	1.19466	0.000363285	Up
RP24-178J22.1	1.19411	0.000123745	Up
Gm14221	1.1922	0.00115153	Up
Gimap1os	1.19149	0.0168225	Up
Ptgfrn	1.18965	0.00168653	Up
Calu	1.18912	7.36768e-05	Up
Col15a1	1.18864	0.000100224	Up
1700099I09Rik	1.18844	0.00168593	Up
Magi3	1.18759	0.00320928	Up
Mpp7	1.18717	5.42827e-05	Up
Adgra2	1.18693	0.000350428	Up
Pja2	1.18498	1.25197e-05	Up
Lmbrd2	1.18325	0.000287344	Up
Zbtb46	1.18181	0.0145223	Up
L3mbtl3	1.17997	0.00320851	Up
Prex2	1.1794	0.00216684	Up
Naalad2	1.17902	0.00581674	Up
1700047A11Rik	1.17852	0.00110411	Up
Ptar1	1.17746	0.00155818	Up
Sgtb	1.17643	0.00985162	Up
Tbc1d16	1.17602	0.00278202	Up
Pcdhgc3	1.17419	9.65936e-06	Up
Sema3g	1.17304	0.00613882	Up
Agap1	1.17302	0.00283701	Up
Gm6288	1.17152	0.00271631	Up
Kat6a	1.16834	0.000117838	Up
Ttll7	1.16826	0.00049133	Up
Mrc1	1.16754	0.00150781	Up
Ltbp2	1.16672	0.00416114	Up
Kif13a	1.16653	9.16606e-05	Up
Cysltr1	1.16623	0.0263934	Up
Itpripl1	1.16448	0.000465979	Up
4930444A19Rik	1.16373	0.00228876	Up
Peg13	1.16283	0.0035061	Up
Gm38058	1.16172	0.0174057	Up
Gm42838	1.16135	0.0219845	Up
Numb	1.16096	0.00207378	Up
Ahr	1.16069	0.0284689	Up
Specc1	1.16006	5.84544e-05	Up
Cyyr1	1.15991	0.000575749	Up
Slc24a4	1.15924	0.0108562	Up
Zfp526	1.15797	0.000109844	Up
Jup	1.15741	0.0049667	Up
Gprin3	1.15668	0.0469352	Up
Pcdhb17	1.15644	0.00626175	Up
Dennd2c	1.15563	0.0442294	Up
Ccl6	1.15493	0.0162377	Up
Gm6625	1.15363	0.00179422	Up
Nbea	1.15242	0.00027028	Up
Gm10176	1.1505	0.0068953	Up
Gm10461	1.1495	0.00241579	Up
Gm5869	1.14923	0.00674795	Up
Tmem2	1.14767	7.76368e-05	Up
Reep1	1.1466	0.0145761	Up
Heg1	1.14448	0.000378734	Up
Gm9959	1.14447	0.0110933	Up
4931406P16Rik	1.14363	0.000460169	Up
Sh2d1b1	1.14216	0.0023396	Up
Arap2	1.14208	0.014384	Up
Gm15738	1.14199	0.0153104	Up
C1qtnf2	1.14062	0.0367774	Up
Serpinb8	1.13889	0.0331863	Up
Gm45667	1.13839	0.00587679	Up
Cep170	1.13836	7.86311e-05	Up
Arrb1	1.13659	0.00724588	Up
Asap1	1.13583	3.10589e-05	Up
Sema3d	1.13578	0.0123957	Up
Akt3	1.1351	3.3604e-05	Up
Fzd7	1.13492	0.021136	Up
Gm45669	1.13442	0.0064445	Up
Myrf	1.13436	0.007027	Up
Pip4k2b	1.13356	0.00120346	Up
Cttnbp2nl	1.13163	0.000336338	Up
9530026P05Rik	1.12966	0.0104297	Up
A830082K12Rik	1.12867	0.0493312	Up
Setbp1	1.12825	0.00228722	Up
Gm13609	1.12806	0.0117409	Up
Gm15868	1.12745	0.00238978	Up
Lipa	1.12706	0.00287273	Up
Ttyh2	1.12453	0.00148142	Up
Gm4793	1.12434	0.00464003	Up
Gm25745	1.12403	0.0004209	Up
Clec7a	1.12351	0.0280176	Up
Etv5	1.12149	0.0149487	Up
Cdc42bpb	1.12086	1.7588e-05	Up
Sox7	1.12022	0.00790096	Up
Btbd3	1.12007	0.0266568	Up
E130116L18Rik	1.11906	0.00243379	Up
Gm43292	1.11874	0.000627375	Up
Eif4ebp2	1.11662	0.000967202	Up
Mir125b-1	1.11661	0.00475449	Up
Amotl1	1.11467	3.13968e-05	Up
Gm12430	1.11462	0.0246596	Up
Pcdh17	1.11362	0.0010049	Up
Lgals2	1.11254	0.0126471	Up
Ndst1	1.11144	2.03445e-05	Up
Tns3	1.11136	0.0156796	Up
Dpysl3	1.11088	0.000119205	Up
Tshz2	1.10971	0.000246037	Up
Hspg2	1.10903	0.000307598	Up
Snrk	1.10893	0.000139877	Up
Pacs1	1.10817	2.96986e-05	Up
Mtcl1	1.10755	0.0453628	Up
Gm20033	1.10689	0.00193623	Up
Atp8b1	1.10521	0.000209814	Up
Ncor2	1.10434	7.97341e-05	Up
Ahnak2	1.10144	0.00157907	Up
Camsap2	1.10117	0.000422128	Up
Gm26883	1.10041	0.000225699	Up
Tmcc2	1.09975	0.035367	Up
Adamtsl3	1.09935	0.01157	Up
Clec14a	1.09685	0.0161181	Up
Cped1	1.09579	0.0412804	Up
Gm23634	1.09475	0.0209085	Up
Itgb5	1.09419	0.0161737	Up
Jade2	1.09386	0.000459904	Up
Mkl2	1.09307	0.000400542	Up
Slfn5os	1.09231	0.000119633	Up
Zfp979	1.09153	0.0223459	Up
Adcy3	1.09118	0.000116824	Up
Prickle2	1.09102	0.000134583	Up
Ptprm	1.09046	0.000112927	Up
Slc8a3	1.08905	0.0173986	Up
Zbtb4	1.08844	0.00845655	Up
Macf1	1.08766	0.0145915	Up
Adgre1	1.08312	0.000427712	Up
Btbd7	1.08265	3.28367e-05	Up
Cadps2	1.08264	0.000123623	Up
Gm44731	1.08192	0.00206965	Up
Mtmr9	1.08191	0.000123557	Up
Slc10a3	1.08167	0.0012072	Up
Gm7292	1.08151	0.000292096	Up
Eda2r	1.08115	0.0171793	Up
Itih5	1.08091	0.0018047	Up
Gm15204	1.08067	0.00984825	Up
Ldlrad4	1.07806	0.0001487	Up
Gna11	1.07765	0.0022859	Up
Lilra5	1.07646	0.0494529	Up
Sspn	1.07636	0.0371487	Up
Inpp4b	1.07608	0.041209	Up
Diaph2	1.07522	4.46194e-05	Up
Tox2	1.07521	0.00386775	Up
Sparc	1.0748	0.00042799	Up
Bhlhe41	1.07462	0.000914619	Up
Col18a1	1.07437	0.000586741	Up
Sh3rf3	1.07376	0.00953037	Up
Frmd4a	1.07376	0.000945551	Up
Spred2	1.07349	3.94085e-05	Up
Cybb	1.07326	0.00495961	Up
Gm37256	1.07182	0.00332015	Up
Ttyh3	1.07106	0.00404301	Up
Scaper	1.07095	0.000369935	Up
Apbb2	1.07043	0.000428396	Up
Itpr3os	1.07042	0.00926509	Up
Nrep	1.0699	0.0206438	Up
Etv1	1.06947	0.0118135	Up
Gm28053	1.06918	0.0106409	Up
Tnfsf10	1.06821	0.00122694	Up
Fkbp9	1.06778	0.000890954	Up
Jam2	1.06263	0.0162439	Up
Amotl2	1.0618	0.000231988	Up
Ccdc80	1.06179	0.0101932	Up
Plekhg1	1.06173	0.000347367	Up
Galnt18	1.06084	0.0157569	Up
Gm9816	1.06063	0.0210474	Up
Asap2	1.05996	6.46027e-05	Up
Pcdhb21	1.05985	0.0365458	Up
Rad54l2	1.05961	0.000798813	Up
Cdsn	1.05903	0.00790605	Up
Cgnl1	1.05867	0.00101578	Up
Apcdd1	1.05796	0.00754712	Up
Ermp1	1.05789	0.00323522	Up
Rerg	1.05765	0.0150484	Up
Cux1	1.05726	0.000130671	Up
Peak1os	1.05673	0.0119245	Up
1700016B15Rik	1.0566	0.000781887	Up
Ccdc8	1.05609	0.028678	Up
C130074G19Rik	1.05409	0.0173974	Up
Stk4	1.05352	0.00142642	Up
Arhgap23	1.05241	0.00162822	Up
Gm13748	1.0519	0.00144451	Up
Gm20535	1.05136	0.00206872	Up
Gm45631	1.05098	0.00254168	Up
Gm8228	1.05064	0.030835	Up
Qk	1.0504	0.000137872	Up
Gm7887	1.04893	0.000399125	Up
Fnbp1l	1.04681	0.000981635	Up
Ankrd40	1.04662	0.00411116	Up
Ccl21a	1.04608	0.0293218	Up
Gm43966	1.04541	0.0137542	Up
Gm27646	1.04533	0.000174799	Up
Gm15886	1.0449	0.00172461	Up
Afap1	1.04235	0.00222246	Up
Snrnp200	1.04234	0.000153604	Up
Podxl2	1.04212	0.0145078	Up
Loxl4	1.04165	0.0488122	Up
Scel	1.04132	0.0328582	Up
Frmd6	1.04122	0.0142996	Up
Gm15629	1.04009	0.00294541	Up
Hc	1.03959	0.0125238	Up
Gm28119	1.03874	0.00443374	Up
Gm20416	1.03834	0.00259424	Up
Gm16575	1.03746	0.00504111	Up
1700001C19Rik	1.03719	0.0220229	Up
Pcolce2	1.03693	0.0223863	Up
Nostrin	1.03544	0.00999209	Up
Gm11697	1.03542	0.0453604	Up
C1qtnf6	1.03539	0.00218815	Up
Ccser2	1.03535	0.000125172	Up
Itpr2	1.03491	0.00111813	Up
Rftn2	1.03416	0.0398633	Up
Gm4865	1.03384	0.0466159	Up
Gm26637	1.03271	0.00130716	Up
Plcl1	1.03269	0.00741512	Up
Prpf8	1.03234	4.14729e-05	Up
Pcdhb14	1.03207	0.0420445	Up
Sox5	1.03198	0.00112743	Up
Arhgap6	1.03136	0.0202758	Up
Gpc6	1.03114	0.0174361	Up
Mylk	1.02999	0.00168371	Up
Amz1	1.02999	0.00735732	Up
Pskh1	1.02964	8.4177e-05	Up
Kif1b	1.0294	0.000368676	Up
Tmod2	1.02938	0.00598143	Up
Mir6363	1.02924	0.00335081	Up
Gm22240	1.02843	0.0211322	Up
Arid1b	1.02592	2.5931e-05	Up
Glp2r	1.02519	0.000636766	Up
Mgll	1.02465	0.0467551	Up
Gm28041	1.02381	0.00391485	Up
Prkd1	1.0232	0.00631386	Up
Rdx	1.02132	0.00509765	Up
Gm8325	1.02065	0.00448809	Up
Itpkb	1.02043	0.000483677	Up
Galnt2	1.01903	0.000146871	Up
2310001K24Rik	1.01851	0.00871619	Up
Zfp955a	1.01818	0.000953099	Up
Clvs1	1.01763	0.0479146	Up
Acap2	1.01739	0.000326058	Up
Fermt2	1.01616	0.00110572	Up
Gm26884	1.01579	0.000105334	Up
Pard6g	1.01468	0.0173941	Up
Fbln1	1.01409	0.00439616	Up
Hoxb5os	1.01364	0.00629783	Up
Gm9920	1.01346	0.00539309	Up
St3gal2	1.01338	0.00266392	Up
Pard3b	1.01134	0.00163498	Up
Cdh16	1.00856	0.0160811	Up
Slc38a10	1.00853	1.96031e-05	Up
Nudt15	1.00832	0.0083157	Up
Man2a1	1.00766	9.48775e-05	Up
Gm44140	1.00745	0.00295625	Up
Chd3	1.00701	0.00257397	Up
Clmp	1.00619	0.00157849	Up
Gm10390	1.00597	0.000447707	Up
Bptf	1.00578	0.00022638	Up
Cxx1c	1.00556	0.0109905	Up
Gm6335	1.00545	0.0274471	Up
Zfhx4	1.00507	0.0355796	Up
Gm26672	1.00486	0.000210039	Up
Prkar2a	1.00484	0.000226474	Up
Ankfy1	1.00479	7.52908e-05	Up
Wasf2	1.00445	0.0015141	Up
Gm16096	1.00331	0.00526974	Up
Zfp609	1.00259	0.00037913	Up
Tspan8	1.00226	0.0375694	Up
Mir6925	1.00197	0.000761814	Up
RP23-431O7.8	1.00184	0.0124732	Up
Rcor1	1.00151	4.04758e-05	Up
Ccdc186	1.00118	8.32754e-05	Up
Gm38399	1.00024	0.000204652	Up
Igha	-3.0582	0.000244407	Down
Robo3	-2.91083	0.000923506	Down
A130071D04Rik	-2.66821	0.000282445	Down
Gypa	-2.62707	0.0163935	Down
Mpl	-2.61473	0.00110828	Down
Il22	-2.4621	0.0470737	Down
Gm12589	-2.43334	0.0138068	Down
Gm38157	-2.4095	0.000333837	Down
Gm26772	-2.35304	0.000619696	Down
Reg3g	-2.34092	0.00440214	Down
Gm37474	-2.29061	0.000305886	Down
Gm37033	-2.28292	0.00107482	Down
Ccl4	-2.2812	0.000153237	Down
Gm43813	-2.24014	0.00242011	Down
Cyp2a5	-2.1964	0.0143972	Down
Gm9034	-2.19608	0.00720747	Down
BC030500	-2.15077	0.00422474	Down
Gm13567	-2.11721	0.0224238	Down
AU040972	-2.0625	0.00723542	Down
Treml1	-2.02674	0.00954877	Down
Gata1	-1.98477	0.0110698	Down
Gm3617	-1.96593	0.000183871	Down
Gm43423	-1.96145	0.000230262	Down
Synpo2l	-1.94762	0.00617351	Down
Gm14453	-1.91249	0.00386989	Down
Ms4a2	-1.90986	0.0417421	Down
Bcl2l15	-1.89461	0.0488277	Down
4930412O13Rik	-1.86093	0.0210097	Down
Hamp	-1.85937	0.000365884	Down
Gm21083	-1.85552	0.0422307	Down
BC048546	-1.84247	0.00213996	Down
Agr2	-1.81051	0.0162573	Down
Rims2	-1.81017	0.00275117	Down
Gm43391	-1.80636	0.0179921	Down
Gm44891	-1.78428	0.00169566	Down
Gm21149	-1.77056	0.0220694	Down
Gm37666	-1.76889	0.00489604	Down
Btbd17	-1.76326	0.028882	Down
CAAA01194877.2	-1.76249	0.00760142	Down
Pou2af1	-1.75142	0.00637327	Down
Slfn14	-1.73263	0.0248924	Down
Gm45663	-1.73029	0.00439448	Down
Gsta1	-1.72474	0.0195853	Down
Col25a1	-1.7221	0.0170802	Down
Gm4737	-1.71931	0.000654948	Down
Igkj2	-1.7075	0.00597841	Down
Iglv3	-1.70476	0.0319237	Down
RP24-511J14.2	-1.70043	0.0288904	Down
Gm12178	-1.69558	0.0189372	Down
Cd19	-1.69221	0.0144102	Down
mt-Tv	-1.6859	0.000590482	Down
Gm7846	-1.68288	0.000125507	Down
Igkj5	-1.6817	0.00877711	Down
Fam129c	-1.67784	0.0103499	Down
Snora75	-1.67565	0.000690201	Down
Ly96	-1.67365	9.03215e-05	Down
Gm15856	-1.6687	0.00686574	Down
Gm19040	-1.66856	0.00479281	Down
Cd69	-1.65922	0.0166114	Down
Gpx2	-1.65518	0.0469168	Down
Krt86	-1.63411	0.00297884	Down
Gm37859	-1.62915	0.0070223	Down
Ddn	-1.62847	0.0275301	Down
Itgb1bp2	-1.62323	0.00745703	Down
E230025N22Rik	-1.61116	0.009051	Down
Gm42870	-1.60766	0.0290624	Down
Gp9	-1.60082	0.0236488	Down
Fap	-1.59859	0.0072279	Down
Gtsf1l	-1.58544	0.0131272	Down
Gm44036	-1.58026	0.00495273	Down
Art1	-1.56916	0.00670208	Down
2010309G21Rik	-1.56451	0.0264595	Down
Gp1bb	-1.56441	0.000339225	Down
Akr1b8	-1.56384	0.0140424	Down
Gm3776	-1.55869	0.0478349	Down
Il12a	-1.54616	0.015252	Down
RP23-466I14.2	-1.54576	0.0452	Down
Gm24022	-1.54475	0.0436516	Down
Lypd6b	-1.53963	0.00280718	Down
Pf4	-1.53517	0.00865881	Down
Gm10277	-1.53322	0.000446325	Down
Gm25747	-1.52076	0.0291986	Down
Ppm1n	-1.52055	0.00525737	Down
Hes7	-1.51855	0.00616817	Down
Lag3	-1.51474	0.00524864	Down
Galntl6	-1.5105	0.0389836	Down
Gm42031	-1.51033	0.0407682	Down
A530058N18Rik	-1.49958	0.0309476	Down
BC022960	-1.49844	0.000740931	Down
Ctla4	-1.49465	0.0208355	Down
Klrd1	-1.49282	0.0016128	Down
Snord69	-1.49159	0.0139295	Down
Ighd	-1.49086	0.0458528	Down
mt-Tl2	-1.48659	0.00103217	Down
Igkc	-1.48599	0.00414423	Down
Ltf	-1.47758	0.0172379	Down
Scgb3a1	-1.4735	0.0131053	Down
Entpd3	-1.46211	0.0146011	Down
Ffar4	-1.45992	0.00109431	Down
Gsta2	-1.45743	0.0410486	Down
Gm19950	-1.45629	0.0416616	Down
Adtrp	-1.44818	0.00610899	Down
Gm15469	-1.44597	0.044893	Down
Cd63-ps	-1.43102	0.0434406	Down
Iglc3	-1.42824	0.0442781	Down
Stfa2l1	-1.42146	0.0137711	Down
Lax1	-1.41681	0.00396973	Down
mt-Tg	-1.41521	0.000308824	Down
Apol11b	-1.41499	0.0286948	Down
Tnnc1	-1.41306	0.0106897	Down
Kcne3	-1.40858	0.0129381	Down
1700113A16Rik	-1.39638	0.000506564	Down
4930535L15Rik	-1.39206	0.000762488	Down
Trim15	-1.38904	0.0478667	Down
C130080G10Rik	-1.38717	0.0368044	Down
Gm44066	-1.37435	0.0189073	Down
2023-03-04	-1.37115	6.43571e-05	Down
Fcrla	-1.37035	0.00402458	Down
Slc27a2	-1.36559	0.00209724	Down
Nqo1	-1.36286	0.00594699	Down
Clec2d	-1.35094	1.05841e-05	Down
Gm26535	-1.34637	0.0381296	Down
Ckmt2	-1.34293	0.0457253	Down
Erich3	-1.34164	0.0190885	Down
Dmrt2	-1.33732	0.0222302	Down
RP23-144N15.3	-1.33584	0.0238371	Down
Ccl3	-1.33184	0.0241074	Down
mt-Tm	-1.33111	0.00362356	Down
A930016O22Rik	-1.32993	0.0472542	Down
Ttpa	-1.32832	0.0109292	Down
Cidea	-1.32788	0.00494324	Down
Gm22133	-1.32128	6.18116e-06	Down
Snord35a	-1.31153	0.00240633	Down
Egr1	-1.31102	0.0479352	Down
Gm12223	-1.30983	0.0351882	Down
mt-Tt	-1.30685	0.00623829	Down
Gm15440	-1.30324	0.00258806	Down
Jhy	-1.30088	0.00192247	Down
Snord80	-1.3	0.0263722	Down
Tnni3	-1.29734	0.00335831	Down
Ighm	-1.2968	0.0110329	Down
RP24-233F22.3	-1.29223	0.00653511	Down
Aspg	-1.2895	0.0162344	Down
Sox2	-1.28947	0.000556193	Down
C4bp-ps1	-1.27922	0.00428114	Down
Btla	-1.27759	0.0198475	Down
Gm38220	-1.27664	0.0408216	Down
Itga2b	-1.27443	0.0125367	Down
Bpifb1	-1.27403	0.0385245	Down
RP23-203D1.2	-1.27256	0.00824914	Down
Myl3	-1.27155	0.0359677	Down
Snord78	-1.26614	0.0132058	Down
Mir155hg	-1.26487	0.0347886	Down
Hsh2d	-1.25309	0.0445854	Down
Snora65	-1.25258	0.00585831	Down
Il1bos	-1.2485	0.0478362	Down
Rhov	-1.24708	0.0109897	Down
Actn2	-1.24339	0.00530752	Down
3830403N18Rik	-1.24067	0.0258475	Down
E230015B07Rik	-1.23903	0.00181426	Down
Rplp2	-1.23729	1.72104e-05	Down
C530043A13Rik	-1.23496	0.0245519	Down
Gm13568	-1.23364	0.000736051	Down
Txndc2	-1.23261	0.0234438	Down
Ankub1	-1.23089	0.00567271	Down
Trib1	-1.22942	0.00903833	Down
Gadd45a	-1.22603	7.87947e-05	Down
Tdgf1	-1.2251	0.00794217	Down
Gm5483	-1.22431	0.0245207	Down
Rps12	-1.2222	2.05482e-05	Down
Pdia2	-1.21757	0.0431943	Down
Foxj1	-1.21575	0.000389126	Down
9430025C20Rik	-1.21467	0.00249461	Down
RP24-298N7.11	-1.21076	0.0135366	Down
Clec1b	-1.20819	0.0286288	Down
RP24-298N7.10	-1.2067	0.0163506	Down
Tubb1	-1.20627	0.0392217	Down
Gimap7	-1.20366	0.000859376	Down
Tuba4a	-1.20322	0.00278052	Down
Ces1b	-1.20316	0.0137572	Down
Gm37164	-1.19935	0.0025303	Down
Gm24029	-1.19614	0.00578816	Down
Gm15533	-1.19603	0.0378082	Down
Nupr1	-1.19555	0.0352719	Down
Gm28187	-1.1949	0.0291517	Down
Odc1	-1.19426	0.0495099	Down
Gm43912	-1.19072	0.0171896	Down
Gm15834	-1.18807	0.00582458	Down
Rpl6l	-1.18495	2.20037e-05	Down
Ggt6	-1.18285	0.0113825	Down
Gas2l2	-1.1824	0.0012947	Down
Trbc1	-1.17688	0.00128012	Down
Myl7	-1.17669	0.0470032	Down
Mir142	-1.17522	0.0462311	Down
Gm43549	-1.17206	0.0134257	Down
Btg4	-1.17205	0.00477992	Down
Gm23130	-1.1689	0.0140778	Down
Gm13423	-1.16833	0.00466802	Down
Rpl3l	-1.16769	0.00721535	Down
Ier3	-1.16747	0.0120567	Down
Klra8	-1.16671	0.00227341	Down
Nfkbid	-1.16642	0.00492245	Down
Cd3d	-1.16621	0.0114628	Down
Eif4ebp3	-1.16227	0.00122396	Down
Hba-a2	-1.15803	0.0337979	Down
Ankdd1b	-1.15734	0.00158175	Down
Mapk15	-1.15665	8.81722e-05	Down
Igsf11	-1.15351	0.0299246	Down
Calr4	-1.15305	0.00926541	Down
Ptprz1	-1.15062	0.00214542	Down
Klra3	-1.15019	0.0118483	Down
Bok	-1.14749	0.000516268	Down
Gm4759	-1.14436	0.00398271	Down
Oacyl	-1.14427	0.0430595	Down
Gm26799	-1.14293	0.00474855	Down
Fcgbp	-1.14264	0.0184266	Down
Gm26770	-1.13862	0.000802432	Down
Gm26202	-1.13574	0.0306062	Down
BC051142	-1.1349	0.000828993	Down
Alox12	-1.13472	0.0338191	Down
Mfsd2b	-1.13307	0.0465852	Down
1810020O05Rik	-1.13202	0.00227721	Down
Wdr49	-1.13184	0.0146519	Down
Gm16028	-1.13126	0.0282772	Down
Barx2	-1.12932	0.00309198	Down
Gm42893	-1.12908	0.00994507	Down
Gm15133	-1.12877	0.00306624	Down
Rpl36	-1.12561	1.19275e-05	Down
RP24-125B17.2	-1.12435	0.002455	Down
Dancr	-1.12381	0.0199686	Down
Cbr3	-1.1219	0.00235617	Down
Gm14233	-1.11985	0.00600887	Down
mt-Th	-1.11972	0.00249269	Down
Ribc2	-1.11824	0.00417106	Down
Tnnt2	-1.11795	0.0381356	Down
Mir3076	-1.11623	0.000384396	Down
Gm9974	-1.1155	0.00739886	Down
Cdhr4	-1.11485	0.00121291	Down
Gdf15	-1.11137	0.00751776	Down
Neurl1a	-1.11118	0.00690693	Down
Gm14286	-1.11097	0.0428742	Down
S100a11	-1.11022	0.00193718	Down
Ankef1	-1.1091	0.00348001	Down
Gp6	-1.10865	0.0328278	Down
Prr18	-1.10854	0.000351229	Down
Gm44341	-1.10807	0.0223359	Down
Mir142b	-1.10785	0.0458587	Down
Cd8a	-1.1078	0.018834	Down
Gm45629	-1.10738	0.00431882	Down
Hspb7	-1.10677	0.0080701	Down
Gimap3	-1.10645	0.0147958	Down
Mir7678	-1.10566	0.0447129	Down
Tmem40	-1.10402	0.00539451	Down
Cebpb	-1.10392	0.0136506	Down
Foxc1	-1.09985	0.00862356	Down
Fndc9	-1.09944	0.00465843	Down
Bcl3	-1.09792	0.0407881	Down
Gjb2	-1.09747	0.0131856	Down
Pih1d2	-1.09635	0.000149759	Down
Btg1	-1.09446	0.00911757	Down
mt-Ts2	-1.0915	0.00647493	Down
Fam19a3	-1.09142	0.00326269	Down
Ebi3	-1.09101	0.00497602	Down
Hist1h2al	-1.09101	0.0245437	Down
Nr1d2	-1.09012	2.5271e-05	Down
Zfp36	-1.08722	0.0133632	Down
Kif17	-1.08701	0.0029782	Down
Carmil2	-1.08677	0.00907091	Down
Amy1	-1.08578	0.000258006	Down
Ptpn22	-1.08424	0.0387216	Down
9230111E07Rik	-1.08348	0.0201881	Down
Myl4	-1.0834	0.0418123	Down
RP23-354I24.7	-1.08321	0.0362736	Down
Klk11	-1.0829	0.0304673	Down
Rpl36a-ps3	-1.08251	1.96996e-05	Down
Gm6030	-1.0817	0.00186592	Down
Gm42798	-1.07983	0.00525223	Down
Rnf128	-1.07889	0.000805939	Down
Fcmr	-1.07882	0.0245323	Down
Fam166a	-1.07822	0.00140865	Down
Tmem265	-1.07724	0.000867352	Down
Rpl34	-1.07686	4.93816e-05	Down
A530032D15Rik	-1.07674	0.00268607	Down
Pglyrp1	-1.07651	0.0246018	Down
Spdef	-1.07619	0.0384889	Down
Hcst	-1.07597	0.0100184	Down
Mir92-1	-1.07533	0.00369371	Down
Bcl11a	-1.07437	0.0382054	Down
mt-Tl1	-1.07358	0.00874455	Down
Gm20463	-1.07335	0.0126626	Down
Prom1	-1.07324	0.00368027	Down
Wnt11	-1.07085	0.000682626	Down
Gm24452	-1.07046	0.0487159	Down
Syne4	-1.07021	0.0207933	Down
Fam84a	-1.07002	0.00336339	Down
Tnnt1	-1.06804	0.0165867	Down
Clec4d	-1.06768	0.00729047	Down
5830411N06Rik	-1.06663	0.00650051	Down
Sh2d4b	-1.06381	0.0282879	Down
Gm8234	-1.06339	0.0419203	Down
Cd79a	-1.06312	0.0317307	Down
Btbd11	-1.06136	0.0078674	Down
Fcrl1	-1.06093	0.0335792	Down
Gm43435	-1.06072	0.00417921	Down
Tctex1d4	-1.0599	0.00354791	Down
Capn12	-1.05798	0.00630866	Down
D030018L15Rik	-1.05729	0.00925999	Down
Myoz2	-1.05706	0.0184251	Down
Ptprcap	-1.05637	0.00291137	Down
RP24-63G4.14	-1.05626	0.00420882	Down
Snord22	-1.05556	0.0214427	Down
Ly6k	-1.05313	0.0101183	Down
Fuom	-1.05302	0.00465531	Down
Gm12295	-1.05098	0.0366999	Down
Esyt3	-1.05035	0.000338375	Down
P2ry10	-1.05001	0.0307461	Down
Sult1d1	-1.04938	0.0413779	Down
Gsr	-1.04912	0.0194695	Down
Gm11517	-1.04816	0.046053	Down
Slc2a6	-1.04796	0.00494237	Down
Rps12-ps9	-1.04458	0.00508096	Down
2310039H08Rik	-1.04343	0.00297575	Down
Adra1d	-1.04302	0.0268598	Down
Fau	-1.04229	8.84571e-05	Down
mt-Rnr2	-1.04193	0.000172609	Down
Gm45043	-1.0405	0.00462026	Down
Klra13-ps	-1.03972	0.0175706	Down
Gm43637	-1.03903	0.0334308	Down
Il21r	-1.03813	0.00149531	Down
St14	-1.03728	0.0177715	Down
Adora2b	-1.03712	0.00202062	Down
Gm7665	-1.03692	0.0065909	Down
Tnfrsf4	-1.03524	0.00179079	Down
Ltb	-1.03429	0.00306181	Down
Trim54	-1.03377	0.0171087	Down
Gm16238	-1.03269	0.00714705	Down
Slfn4	-1.03243	0.0126759	Down
Bbox1	-1.03212	0.0149863	Down
Cd163l1	-1.03189	0.0160171	Down
Ccdc103	-1.03086	0.00817394	Down
Gm13835	-1.02946	0.00965557	Down
Dnaaf3	-1.02927	0.000442042	Down
Gm14963	-1.02763	0.0266713	Down
Cfap69	-1.02666	0.0422744	Down
1700056N10Rik	-1.02604	0.0245934	Down
Cxcl17	-1.02522	0.0176617	Down
Iglc2	-1.02488	0.0354754	Down
Elf3	-1.0246	0.0412506	Down
Gclc	-1.02448	0.0452855	Down
Gm15675	-1.0231	0.00016266	Down
E230001N04Rik	-1.02278	0.00891021	Down
Gm24455	-1.02189	0.0387936	Down
Dxo	-1.02187	0.0238017	Down
Mir5046	-1.01796	0.0158357	Down
Klf2	-1.01729	0.000141417	Down
Myl1	-1.01526	0.0295651	Down
Cfap58	-1.01475	0.000198322	Down
Cldn7	-1.01419	0.00586496	Down
RP24-286J21.7	-1.01163	0.0095993	Down
Il17ra	-1.01131	0.0257536	Down
Gm15873	-1.01125	0.00317864	Down
Il7r	-1.01122	0.00913039	Down
Nr1i2	-1.01022	0.0177284	Down
Dnah14	-1.00849	0.00273972	Down
Styk1	-1.00843	0.0069785	Down
Gm26798	-1.00816	0.0271543	Down
Tmem212	-1.00631	0.00943299	Down
Rps15a	-1.00341	4.15154e-05	Down
Hs3st3b1	-1.00303	0.012759	Down
2310034G01Rik	-1.00246	0.00117083	Down
Sowaha	-1.00135	0.0261034	Down
Cd79b	-1.00096	0.0277216	Down
Slamf6	-1.00023	0.0220268	Down
