# Supplementary material for: Comprehensive analysis of m6A modification in lipopolysaccharide-induced acute lung injury in mice
Source: Mol Med. 2024 Jan 22;30:14. doi: 10.1186/s10020-024-00782-2 (PMC10804706; doi:10.1186/s10020-024-00782-2)
Supplement: Supplementary file 3 — Supplementary Material 3 [file 10020_2024_782_MOESM3_ESM.xlsx]

## Sheet: Sheet1
TableS1. Primers used for real-time PCR
species	Gene		Primer sequence(5'→3')
Mice	METTL3	Forward	CTTGCCATCTCTACGCCAGA
		Reverse	AGAGGCCAGACCAGATGCTA
	METTL14	Forward	CTTGGGAGAGTATGCTTGCG
		Reverse	CCTTTGATCCCCATCAGGCA
	WTAP	Forward	GTTTACGCCTGATAGCCAAAC
		Reverse	TTCTGCTTCAAGCTGTGCAAT
	FTO	Forward	CCTCTTCACCAGGGAGACTG
		Reverse	GCCACTCAAACTCCACCTCAT
	ALKBH5	Forward	CCCCATCCACATCTTCGAGC
		Reverse	TCATCAGCAGCATACCCACTGA
	GAPDH	Forward	ACTCCACTCACGGCAAATTC
		Reverse	TCTCCTATGGTGGTGACGACA
	IL-1β	Forward	ATGCCACCTTTTGACAGTGAT
		Reverse	AAGGTCCACGGGAAAGACAC
	IL-6	Forward	CCCCAATTTCCAATGCTCTCC
		Reverse	CGCACTAGGTTTGCCGAGTA
	TNF-α	Forward	ACTGAACTTCGGGGTGATCGGT
		Reverse	TGGTTTGCTACGACGTGGGCTA
	FLRT3	Forward	GCCCTAGAACCTGAATCACCCT
		Reverse	AGGAGGGCGATGCTTACCA
	PCDH17	Forward	TAAGGGCAACCTGGACTATGAG
		Reverse	GCACGGAGACGAAACCAATG
	FGF10	Forward	TTTTGGTGTCTTCGTTCCCTGT
		Reverse	CAACAACTCCGATTTCCACTGAT
	Robo2	Forward	CCCCTGTGAAACTAAAGGAAACC
		Reverse	TGAACGCTGGATGTTGGTGAT
	FCGBP	Forward	ATGGGTGAATGGTCTCCGC
		Reverse	TATGCGTCGTTGGTTTGGTC
	Lrp2	Forward	CCCGACTTTGAATCTGGTAGCA
		Reverse	CAACCCAGTCCACGGCTAATC
	MEOX2	Forward	GAAGTGGAAGCGGGTCAAAGG
		Reverse	CGGCTGTCCTCGTTTGCTA
	RIMS2	Forward	GTGATAAGCACCCTGTGACCTG
		Reverse	TCAGTCATCTTTCCTCCTACAACCT
	SH2D4B	Forward	TGGAGACAAGCCCTACGAAGA
		Reverse	CCTCTTGGAGCCGAATCTGT
	SERPINB8	Forward	AGTGCCTGCCGACTCTTTG
		Reverse	AACTGAGCCTTCCACTTCCCT
	TLR5	Forward	CTTGACTTGCTCATAGGTGTGATCT
		Reverse	CGCTCCAGGAGTGGAAATGA
Human	GAPDH	Forward	GGAAGCTTGTCATCAATGGAAATC
		Reverse	TGATGACCCTTTTGGCTCCC
	FLRT3	Forward	TTGCCCTTCTTGCTTTAGTGTG
		Reverse	CCTTTCTTCTCCTCCCTTTGCT
	PCDH17	Forward	CTGTTAGGGAGGCACTCAAGATG
		Reverse	CATCCAGCACCTGTCAGAATGA
	FGF10	Forward	CTTGGTGTCTTCCGTCCCTGT
		Reverse	GCAACAACTCCGATTTCTACTGATG
	ROBO2	Forward	GTTACGAGATGACTTCCGACAAAA
		Reverse	TCCTGAGAAATGTGGGTCGTT
	FCGBP	Forward	CGCTGCCCAGGACTACAGAATA
		Reverse	GGAGATCCACTCGGAGACCATT
	LRP2	Forward	GTAGTATGACTCTGTGCTCTGCCTT
		Reverse	GTACGGCTGTCATTGTGGTTG
	MEOX2	Forward	TCAGAAGTCAACAGCAAACCCAG
		Reverse	CCACCCTTTACCCTCTTCCACT
	RIMS2	Forward	CAGGGATTGTGAAGCAGCAGA
		Reverse	CGATAAGGCAGGTGAAGGAGG
	SH2D4B	Forward	ATCTTGGCGGAGAAGTGGAA
		Reverse	CGCAACTGTTCTTCCCACTCT
	SERPINB8	Forward	GAGATATTCACCGAGGTTTCCAG
		Reverse	TTCTCTGCCACCCAGTCATTT
	TLR5	Forward	CGGAAGGTTGTGATGAAGAGGA
		Reverse	CTGCTGAAGCACAAATAGGCA
